# Supplementary material for: Faecal DNA to the rescue: Shotgun sequencing of non-invasive samples reveals two subspecies of Southeast Asian primates to be Critically Endangered species
Source: Sci Rep. 2020 Jun 10;10:9396. doi: 10.1038/s41598-020-66007-8 (PMC7287133; doi:10.1038/s41598-020-66007-8)
Supplement: Supplementary file 3 — Supplementary Material 3. [file 41598_2020_66007_MOESM3_ESM.zip]

Archive with 67 entries (62 files):
- bams_forsubmission/
- bams_forsubmission/BLM5_complete12s.sam.sorted.bam.bai
- __MACOSX/
- __MACOSX/bams_forsubmission/
- __MACOSX/bams_forsubmission/._BLM5_complete12s.sam.sorted.bam.bai
- bams_forsubmission/BLM5_complete12s.sam.sorted.bam
- __MACOSX/bams_forsubmission/._BLM5_complete12s.sam.sorted.bam
- bams_forsubmission/.DS_Store
- __MACOSX/bams_forsubmission/._.DS_Store
- bams_forsubmission/BLM4_pres.sam.bam.sorted.bam.bai
- __MACOSX/bams_forsubmission/._BLM4_pres.sam.bam.sorted.bam.bai
- bams_forsubmission/BLM4_pres.sam.bam.sorted.bam
- __MACOSX/bams_forsubmission/._BLM4_pres.sam.bam.sorted.bam
- bams_forsubmission/ESBL-8b_paired_mito.sorted.bam
- __MACOSX/bams_forsubmission/._ESBL-8b_paired_mito.sorted.bam
- bams_forsubmission/BLM1_pres.sam.bam.sorted.bam.bai
- __MACOSX/bams_forsubmission/._BLM1_pres.sam.bam.sorted.bam.bai
- bams_forsubmission/references/
- bams_forsubmission/references/BLM5_reference_12scomplete.fa
- __MACOSX/bams_forsubmission/references/
- __MACOSX/bams_forsubmission/references/._BLM5_reference_12scomplete.fa
- bams_forsubmission/references/Pres2_mitobim_assembly.fa
- __MACOSX/bams_forsubmission/references/._Pres2_mitobim_assembly.fa
- bams_forsubmission/references/BLM5_reference_initial_for_mapping.fa
- __MACOSX/bams_forsubmission/references/._BLM5_reference_initial_for_mapping.fa
- bams_forsubmission/references/ESBL_1b_mitobim_assembly.fa
- __MACOSX/bams_forsubmission/references/._ESBL_1b_mitobim_assembly.fa
- __MACOSX/bams_forsubmission/._references
- bams_forsubmission/ESBL-5_paired_mito.sorted.bam
- __MACOSX/bams_forsubmission/._ESBL-5_paired_mito.sorted.bam
- bams_forsubmission/ESBL-5_paired_mito.sorted.bam.bai
- __MACOSX/bams_forsubmission/._ESBL-5_paired_mito.sorted.bam.bai
- bams_forsubmission/ESBL-8b_paired_mito.sorted.bam.bai
- __MACOSX/bams_forsubmission/._ESBL-8b_paired_mito.sorted.bam.bai
- bams_forsubmission/BLM3_pres.sam.bam.sorted.bam
- __MACOSX/bams_forsubmission/._BLM3_pres.sam.bam.sorted.bam
- bams_forsubmission/BLM5_pres.sam.bam.sorted.bam.bai
- __MACOSX/bams_forsubmission/._BLM5_pres.sam.bam.sorted.bam.bai
- bams_forsubmission/readme
- __MACOSX/bams_forsubmission/._readme
- bams_forsubmission/BLM6_pres.sam.bam.sorted.bam.bai
- __MACOSX/bams_forsubmission/._BLM6_pres.sam.bam.sorted.bam.bai
- bams_forsubmission/BLM5_pres.sam.bam.sorted.bam
- __MACOSX/bams_forsubmission/._BLM5_pres.sam.bam.sorted.bam
- bams_forsubmission/BLM3_pres.sam.bam.sorted.bam.bai
- __MACOSX/bams_forsubmission/._BLM3_pres.sam.bam.sorted.bam.bai
- bams_forsubmission/ESBL-6a_paired_mito.sorted.bam.bai
- __MACOSX/bams_forsubmission/._ESBL-6a_paired_mito.sorted.bam.bai
- bams_forsubmission/ESBL-6a_paired_mito.sorted.bam
- __MACOSX/bams_forsubmission/._ESBL-6a_paired_mito.sorted.bam
- bams_forsubmission/BLM1_pres.sam.bam.sorted.bam
- __MACOSX/bams_forsubmission/._BLM1_pres.sam.bam.sorted.bam
- bams_forsubmission/ESBL-1b_paired_mito.sorted.bam.bai
- __MACOSX/bams_forsubmission/._ESBL-1b_paired_mito.sorted.bam.bai
- bams_forsubmission/BLM2_pres.sam.bam.sorted.bam
- __MACOSX/bams_forsubmission/._BLM2_pres.sam.bam.sorted.bam
- bams_forsubmission/BLM2_pres.sam.bam.sorted.bam.bai
- __MACOSX/bams_forsubmission/._BLM2_pres.sam.bam.sorted.bam.bai
- bams_forsubmission/ESBL-1b_paired_mito.sorted.bam
- __MACOSX/bams_forsubmission/._ESBL-1b_paired_mito.sorted.bam
- bams_forsubmission/BLM6_pres.sam.bam.sorted.bam
- __MACOSX/bams_forsubmission/._BLM6_pres.sam.bam.sorted.bam
- bams_forsubmission/Pres2_mitobim.sorted.bam
- __MACOSX/bams_forsubmission/._Pres2_mitobim.sorted.bam
- bams_forsubmission/Pres2_mitobim.sorted.bam.bai
- __MACOSX/bams_forsubmission/._Pres2_mitobim.sorted.bam.bai
- __MACOSX/._bams_forsubmission
