# Supplementary material for: Faecal DNA to the rescue: Shotgun sequencing of non-invasive samples reveals two subspecies of Southeast Asian primates to be Critically Endangered species
Source: Sci Rep. 2020 Jun 10;10:9396. doi: 10.1038/s41598-020-66007-8 (PMC7287133; doi:10.1038/s41598-020-66007-8)
Supplement: Supplementary file 3 — Supplementary Material 3. [file 41598_2020_66007_MOESM3_ESM.zip › bams_forsubmission/references/BLM5_reference_12scomplete.fa]

>BLM5 [Organism=Presbytis femoralis]
AATAGGTTTGGTCCCGGCCTTTCTATTAACTTCTAGCAAGATTACACATGCAAGCATCCCCGCCCCAGTGAAGACACCCCGAAAATCATCATGATTAAAAGGAGTAAGTATCAAGCACGCTCAACGCAGCTCAAGACACTTTGCTTGGCCACACCCCCACGGGAAACAGCAGTGACTAATATTTAGCAATAAACGAAAGTTTAACTAAGCTATGCTATGTTAGGGTTGGTCAATTTCGTGCCAGCCACCGCGGCCATACGATTGACCCAAGCTAATAGACATCGGTGTAAAGAGTGTTTTAGATGTACTTAACCAAATAAAGCTAAACTATACCTAAACTGTAAAATCCTAGTCAATGTAAAATAAACTACGAAAGTGGCTTTAAAAATTCTGAATACACTATAGCTAAGACTCAAACTGGGATTAGACACCCCACTATGCTTAGCCCTAAACTTCAATAGTTGAAATAACAAAACTACTCGCCAGAACACTACAAGCAACAGCTTAAAACTCAAAGGACTTGGCGGTGCTTTATAACCCCCTAGAGGAGCCTGTTCCGTAATCGATAAACCCCGATTCACCCTACCATCTCTCGCTCAGCCTATATACCGCCATCTTCAGCAAACCTCAACAAGAGACGCAAAGTAAGCACAAACGCCCACGCAAAAACGTTAGGTCAAGGTGTAGCCTATGAGCTGGGAAAAAATGGGCTACATTTTCTACCTCAGAAAATCTACGATAACTCTTATGAAACCTAGGAGTCCAAGGAGGATTTAGCAGTAAACTAAGAATAGAGTGCTTAGTTGAACTAGGCCATGAAGCACGCACACACCGCCCGTCGCTCTCCTCAAATATATTTAAGGAATAACTTATCTAAATAAACCAACATTTATATAGAGGAGATAAGTCGTAACATGGTAAGTGTACTGGAAGGTGCACTTGGATAAATCAAGGTATAGCTCAACACAAAGCATCCAGCTTACACCCGGAAGACATCAATACCACCTGATTACCTTGAGCTAATACTAGCCCAAAAACCCCTAACCAATATTAATACCACGCACGTATAAATTAAATCATTCACAAATATAAAAGTATAGGTGATAGAAAATTTACTCTGGCGCCATAGAGATAGTACCGTAAGGGAAAGATGAAAAAAAATAACTAAGCACAAAATAGCAAGGACTCACCCCTGTACCTTCTGCATCATGAACTAGCCAGAAACTATTTCGCAAAGAGAACTAAAGTCAACTACCCCGAAACCAGACGAGCTACCCAAAAACAGCTAAAAGAGCACACCCGTCTATGTAGCAAAATAGTGGGAAGATTTTTAGGTAGAGGTGATACACCTAACGAGCCTGGTGATAGCTGGTTATCCAAGATAGAATATTAGTTCAACTTTAAGCTTACCTACAGAATTGTTAATCCCCCTGTAAGCTTAACTGTTAGTCTAAAGAGGGACAGCTCTTTAGACATTAGGAAAAAACCTTATATAGAGAGTAAAAATTTTTAATTATCATAGTTGGCCTAAAAGCAGCCATCAATTAAGAAAGCGTTCAAGCTCAACATCAACTATTTATAAAAATTCTAAACATATTACTGAACTCCTCATATCACATTGGATTAATCTATTATATCATAGAAGCAATAATGCTAGCATCAGTAACATGAATAAATTCTCCTATGCATAAGCCTAAATCAGATCGAAAACTTCACTGATACTTAACAGCTTAATACTAACAACTACAAACAAGTCAGTAATATCCCCACTGTTAATCCAACACAGGCATGCTCTCAAGGAAAGGTTAAAAAAAGTAAAAGGAACTCGGCAAATCTAACCCCGCCTGTTTACCAAAAACATCACCTCTAGCATTACTAGTATTAGAGGCACTGCCTGCCCAGTGACATATGTTTAACGGCCGCGGTACCCTGACCGTGCAAAGGTAGCATAATCACTTGTTCTTTAAATAGGGACTTGTATGAATGGCAACACGAGGGTTTAACTGTCTCTTACTTTCAACCAGTGAAATTGACCTGCCCGTGAAGAGGCGGGCATAAAATAATAAGACGAGAAGACCCTGTGGAGCTTCAATTTATTAATGTAACCACCATAACACAAACCCACGGGCTCAACATATCCTGTCACTGCATTAAAAATTTTGGTTGGGGTGACCTCGGAGCATAATTAAACCTCCGAAAAACTAAACCAAGACTATACAAGTCAAAGTAAATCCACCTACATTGACCCAATAACTTGATCAACGGAAAAGTTACCCCAGGGATAACAGCGCAATCCTATTCCAGAGTTCATATCGACAATAGGGTTTACGACCTCGATGTTGGATCAGGACATCCTGATGGTGCAGCAGCTATCAAGGGTTCGTTTGTTCAACGATTAAAGTCCTACGTGATCTGAGTTCAGACCGGAGCAATCCAGGTCGGTTTCTATCTATTCTACATTTCTCCCTGTACGAAAGGACAAGAGAAATAGAGCCTACTTCATAAAGTGCCCTCCTCCCATAAATGACCTAATCTCAATTTAACAAAAACCACACACACATGACCCAAGAATAGGGATTGCTAAGATGGCAGAGCCAGGTGATTGCATAAAACTTAAAACTTTATAATCAGAGGTTCAACTCCTCTTCTTAGCATTATGTTCACAATTAATCTTCTACTCACCATTTTACCCATCATAGCTGCCATAGCATTTCTCACACTCACTGAACGAAAACTATTAGGTTATATACAATTACGCAAGGGACCCAACATTGTAGGCCCCTATGGACTACTACAACCCTTTGCCGATGCAATAAAACTCTTCACCAAAGAACCTCTAAAACCCCTAACCTCCACCATCACCCTATATATTATTGCACCAACCCTAGCCTTTACTATTGCCCTCCTCTTATGAATACCCCTCCCAATACCCAACTCCCTAATCAACCTTAACCTAGGACTTTTATTTATTTTAGCCACATCAAGTCTAACTGTTCACTCTATCCTATGATCAGGATGAGCATCAAATTCAAACTATGCATTAATCGGAGCACTACGAGCAGTAGCCCAAACAATTTCATATGAAGTAACCATAGCCATTATTCTATTATCAATCCTATTAATAAGCGGCTCATTCAATCTCCACGCACTTATTACAACACAAGAAAACCTTTGACTTCTCCTACCATCATGACCTCTAGCCATAATATGATTTACCTCCACATTAGCAGAAACCAATCGAGCTCCCTTTGATCTAACAGAAGGAGAATCAGAGCTAGTCTCGGGCTTTAACATTGAATACGCAGCAGGCCCATTCGCCCTTTTCTTCATAGCTGAGTATATAAATATTATCATAATAAATGCCCTAACAGCTACAATTTTTCTAGGTACACTATACCCAACCCACTCACCAGAGCTATTCACAACATGTTTCATCATCAAAACACTCCTCTTAACTTCCCTATTTCTATGAATCCGAGCAACCTACCCACGATTCCGCTATGACCAACTTATACACCTACTATGAAAAAATTTTCTTCCCCTTACATTAGCATTCCTCATATGATATACAGCAATATCCATTACAATTTCCGGCATCCCCCCTCAAATCTAGAAATATGTCTGATAAAAGAGTTACTTTGATAGAGTAAATAATAGAGGCACTTAATCCTCTTATTTCTAGAATTATAGGAATTGAACCTACTCCTGAGAATTCAAATTTCTCCGTGCTACCTATTACACCCCATTCTATAGTAAGGTCAGCTAAATAAGCTATCGGGCCCATACCCCGAAAATGTTGGTTATATCCTTCCCGTACTAATTAACCCACTAGCCCAACTTATTATCTATTCTACTATAATTTTAGGTACCCTAATCACATCACTAAGCTCCCACTGATTTCTAGCCTGAGCAGGCCTAGAAATAAACATATTAGCTTTCACTTCAATTCTAATTAAAAAAACAAATTCTCGCTCTACAGAAGCTGCTACTAAGTATTTCCTTGTACAATCCACCGCATCCATAATTCTCATAATAGCAATTATATACAATAATATATACCCTGGACAATGAGCCATAACTAATAACATTAACCAACTCTCATCCCTAATTATAATAATAGCCCTTGCTATAAAACTAGGAATAGCTCCCTTCCACTTCTGAGTTCCAGAAGTCACTCAAGGAACACCCCTAATACCTGGCCTGCTTCTACTCACATGACAAAAATTAGCCCCTATCTCAATTATACATCAAATTCACCCCTCAATTAATACAAACATTCTCCTAACTCTATCAATTCTATCCATCATGGTGGGCAGCTGAGGAGGTCTCAACCAAACACAACTACGTAAAATCCTAGCATATTCTTCAATTACACATACAGGCTGAATAATAACAACACTAACATATAACCCAAACATCACAATTTTTTATTTATTTACATATATTATTCTAACAACCACTGCATTTCTAGCCCTAAACCTAAACTCAAATACCACAACCCTAATATTATCACGAGCCTGAAACAAACTCACCTGGCTAATACCACTAATAGCATCCACTCTTCTATCTATAGGAGGCCTACCCCCATTAACCGGTTTTTTACCCAAATGAATTACCATTCAAGAACTTACAAAAAATAATAACTTTATTATACCCACTATCATAATTACCATAGCCCTACTCAACTTATACTTTTATCTACGCCTAGTCTATACTACCTCCATAACATTGCTTCCCACATCCAATAATGCAAAAATAAAATGACAGTTCGAAAATACAAAACCTATACCTCTAATAGCCCCTCTTATTATTCTTGCTACCCTCCTCTTACCAATATCTACAACAGCCCTGAACATCCCCTAGAAATTTAGGTTAAATATAGACCGAAAGCCTTCAAAGCTCTCAGTAAGTTAAATAAGCTTAATTTCTGAGACATACTAAGGACTGCAAAACTCTACTCTGCATCAACTGAACGCAAATCAATTGCTTTAATTAAGCTAAGCCCTTACTAGATTAATGGGATTTAAACCCATAAAAACTTAGTTAACAGCTAAACACCCTAATCAACTGGCTTTAATCTACTTCTCCCGCCGCGGGAAAAAAAAGGCGGGAGAAGCCCCGGCAGAAATCTAAACTGCTCCCTTGAATTTGCAATTCAACATGAAATTCACCTCGGGGCTGGTAAAAAGAGGGCTCAACCTCTGTTCTTAGGTTTACAGCCTAATGCTTACTCAGCCATTTTACCTCCTCTTTTATCACCTATGCTCATTAACCGCTGGTTATTCTCTACAAATCATAAAGATATTGGGACTTTGTATCTACTATTTGGAGCATGAGCTGGAACTATAGGCATGGCTATAAGCCTTCTTATTCGAGCCGAACTAGGCCAACCCGGTAATCTACTAGGCAATGACCATATTTATAATGTTATTGTTACAGCCCATGCATTCGTTATAATTTTCTTTATAGTTATACCTATTATAATTGGAGGCTTCGGAAACTGACTAGTGCCTCTGATAATTGGTGCTCCTGATATAGCATTTCCCCGTCTAAATAATATAAGTTTCTGGCTTCTTCCACCATCATTCCTACTTCTTCTCGCTTCAGCCATAGTAGAAGCCGGTGCCGGAACAGGTTGAACAGTCTATCCCCCTTTAGCAGGGAATCTATCTCACCCAGGAGCTTCCGTAGACTTAACTATCTTTTCACTTCACCTAGCAGGCATTTCTTCTATTCTAGGTGCTATTAATTTCATCACAACTATTATTAATATAAAACCTCCTGCAGTATCTCAATACCAAACCCCCTTGTTTGTGTGATCAGTCCTAATTACAGCAGTCTTACTACTCCTATCCCTACCCGTACTAGCCGCAGGCATTACAATGCTACTAACAGACCGCAATCTCAATACTACTTTCTTTGACCCTGCAGGAGGAGGAGACCCTATCCTATACCAACACCTATTTTGATTCTTTGGTCACCCTGAAGTCTACATTCTTATTCTTCCCGGCTTTGGAATAATCTCCCACATCGTAACATACTATTCTGGAAAAAAAGAACCATTCGGGTACATAGGAATAGTCTGAGCTATGGTATCAATTGGGTTTCTAGGCTTTATTGTGTGAGCTCACCATATATTTACAGTTGGCATAGACGTAGATACACGGGCCTATTTTACCTCTGCCACTATAATTATTGCAATTCCAACTGGCGTTAAAGTCTTCAGCTGATTAGCTACATTACACGGAGGCAATATTAAGTGATCCCCCGCAATACTATGAGCTCTAGGCTTTATTTTCCTTTTTACCGTAGGAGGCCTAACCGGTATTGTACTAGCAAACTCCTCACTAGATATCGTATTACACGATACATATTATGTCGTAGCCCATTTTCATTACGTCTTGTCAATAGGGGCTGTCTTTGCTATTATGGGGGGCTTCATTCACTGATTTCCCTTGTTCTCAGGTTATACTCTAGATGAAGTCTGCGCTAAAGCCCATTTTACTATTATATTTGTAGGTGTAAATTTAACTTTCTTTCCACAACATTTTCTAGGTCTATCCGGAATACCTCGACGCTACTCTGACTACCCTGATGCCTACACCACATGAAATATTGTATCCTCTACAGGTTCTTTCATCTCCCTAGTAGCAATGTTATTAATAATTTACATAATCTGAGAAGCCTTCGCCTCAAAACGCAAAGTACTATTAATTGAACAGACCACTTATAATTTAGAGTGACTACATGGCTCCCCTCCACCATATCATACATTTGAAGAACCAACATTCATCAAAGTAAATAAAAAAGGAAGGAATCGAACCCTCTGAGATTGGTTTCAAGCCAATCCTATAACCCCTATAACTTTTTCAATAAGATATTAGAAAAATTATTTCATAGCCTCGTCAAAGCTAAGTCATAGGATAAACCCTATATATCTTATATGGCACACCCAGTCCAACTAGGCCTACAAGATGCCACATCCCCCATCATAGAAGAACTAATTGCCTTTCACGATCATGCTTTTATAATCGTAGCTATAATTAGCTTCCTAGTTCTATATGTGTTATCATCAGTACTAACAACAAAATTAACTAGTATTAATATTACAGACGCTCAAGAGATAGAGACAATTTGAACCATCTTACCCGCAATTATCTTAGTCCTAATTGCTCTACCCTCTTTACGCATCCTTTACTTAACAGATGAAATTAATAATCCCTCATTCACTATTAAATCAATCGGACATCAGTGATACTGAACTTATGAGTATACAGACTATGGGGGCCTGATCTTTAATTCTTATATACTCCCCTCACCATTCTTAAACCCAGGAGACCTACGACTTCTAGAAGTCGATAATCGAGTAGTACTTCCAATTGAAGCCCCCGTACGTATAATAATTACATCCCAAGACGTTTTACACTCATGAACCATTCCCACATTAGGCCTAAAAACAGATGCGATTCCCGGACGCTTAAACCAAACAACATTTACTGCTATGCGACCAGGTGTCTACTATGGACAATGCTCAGAGATCTGCGGCGCTAATCATAGTTTTATACCAATCGTCGCAGAATTAATTCCACTAAAAATTTTTGAAATAGGACCTGTATTTACCTTATAAGTGTATTGAAATACATTATTTAAAAGATATTTAAAATATTAAGACTCACTGTATAGCTGCCACAGCATTAACCTTTTAAGTTAAAGATAGGAAAGATATTTTTCCTACAGTGAAATGCCTCAACTAAATACATCTACATGGTTTATTACTATTATTACCATGCTACCTACATTATATYTAATTATACAATTAAAATTACTAAACACAAATTATCATTTATTCCCATCACAAAAATTTTCTAATATTCAAATATTTAATAGCTCTTGACAACTAAAATGAACGAAAATTTATTTACCCCATTCACAACCCCAACACTCCTAGGCCTACCTGCCGTAATACCTATTATTATGTTTCCCACACTACTATTTCCAACCTCTAAGCATCTCATCAACAATCGACTTATTACTATTCAACAAAACCTAACTCAATTAATTCTAAAACAAATAATAACAACACATAATACCAAAGGACAAACTTGATCCCTAATACTAATATCCCTAATTATTTTTATTGCCACAACCAATCTCCTCGGACTCTTACCCCACTCGTTTACGCCCACCGCCCAGTTATCTATAAATTTAGCTATGGCAATTCCCCTATGAGCAGGCACGGTATTTACAGGTCTCCGCTTCAAAACTAAAAATTCCTTAGCTCATTTCTTACCGCAAGGAACACCTACACCTCTTATCCCCATATTAGTAGTCATTGAAACTATTAGCCTATTTATTCAACCAGTAGCCCTAGCCGTACGCCTGACCGCTAATATCACAGCAGGCCATCTACTCATACACTTAATTGGAAGTGCCGCACTAGCACTAATAACCATAAATTTCCTTGCAACTTCACTAACTTTAATTATTCTAATGTTACTAACAATCCTAGAAATTGCAGTTGCCCTAATCCAAGCCTATGTTTTTACACTTCTAGTAAGCCTCTATTTACACGATAATACCTAATGACTCACCAAGTCCACCCTTACCATATAGTTAAACCCAGCCCATGGCCACTAACAGGAGCCTTCTCAGCTCTTCTAATAACATCTGGCCTAATTATATGATTCCACTTTCATTCCACCACTTTGCTAGCATTAGGATTACTGACCAACATATTAACAATATATCAGTGGTGACGCGACATTGTACGAGAAAGCACTTATCAAGGCCATCATACAACACCTGTCCAAAAAGGTCTCCGTTATGGAATAGTCCTGTTCATTATTTCAGAAGTCTTCTTCTTTGCTGGATTCTTTTGAGCATTCTACCACTCAAGCCTTGCCCCCACTCCACACTTAGGCGGACACTGACCACCAACAGGTATCACCCCGCTAAATCCCCTAGAAGTACCCCTTCTAAATACCTCCGTACTACTCGCATCAGGAGTTACAATCACCTGAGCCCATCATAGCTTAATAGAGAGTAGCCGAAAACAAATAATTCAAGCTTTGCTTATTACAATTCTATTAGGAATCTACTTCACACTCCTACAGATTTCAGAATACTATGATGCACCCTTTGCTATCTCTGATGGTATTTATGGATCAACATTCTTTGTCGCTACTGGTTTCCACGGACTTCACGTTATTATCGGTTCTACTTTTCTCACTGTTTGCTTTATTCGTCAACTACTATATCACTTTACATCAAACCACCATTTTGGCTTTGAAGCCGCCGCTTGATATTGACACTTCGTAGATGTTGTCTGACTATTCCTTTACATTTCTATTTACTGATGAGGCTCCTATTCTTTTAGTATAAATAGTACAGCTGACTTCCAATTAGCTAGTTTTGATAATATTCAAAAAAGAATAATTAACCTAGTATTAGCTCTAACTGTCAACACCCTTCTAACCCTACTACTAACAATCATCATATTCTGATTACCCCAACTTAACTCCTACACAGAAAAAGCCAATCCCTACGAGTGTGGCTTTGACCCACTAAACCCCGCTCGCATTCCTTTCTCCATAAAATTTTTCCTGGTTGCTATCACTTTCCTACTATTTGACTTAGAAATTGCCCTACTATTACCCTTGCCATGAGCCCTCCAAACAACAAATCTTCCTATAATAATTAAATCATCAATTATATTAATTACTATTTTAACCCTTGGCTTAGCCTATGAGTGAACTCAAAAAGGATTGGAATGAACTGAATTGGTAAGTAGTTTAAAGAAAACAAATGACTTCGACTCATTAGATTATGATAATCATACTAACCAAATGCCCATCATTTATATAAATATTATGCTAGCATTTAGCATCTCACTCCTAGGCATGTTAACTTACCGCTCACACCTAATATCATCCCTATTATGTCTAGAAGGAATAATATTATCACTATTTATTATAAGTACCCTCATAGCCCTAAATATACACTTTCCCCTAGCTAACATTGTACCAATTGCCCTACTAGTGTTTGCCGCCTGTGAAGCGGCAGTGGGCCTAGCCTTATTAATTTCAATCTCAAACACATATGGCCTAGACCACATTCATAATCTAAATCTACTTCAATGTTAAAAATAGTTTTTCCCACAATTATACTATTACCAACAACATGATTTTCCAAAAACAATTTAATCTGAATTAATCTAACTATACATAGCTTAATTATTAGCCTTATCCCCCTTCTATTCTTTAATCAAACTAATAATAACCTCGTTAGTTATTCAACCTACCTATCCTCAGACCCACTAACAACACCTCTTCTAACATTAACTGCCTGGCTCCTACCTCTAATAATTATAGCAAGTCAATATCATTTACATAACGAAAGCCCCTTACGAAAAAAACTTTATTTATCCATAATAATTTTCCTACAAATTTCTCTAATTACAACATTTATAGCTACAGAAATAATTTTATTCTATATCTCATTTGAAACCACCCTTATCCCTACCTTAATTATTATTACCCGATGAGGCAATCAGGCAGAACGCCTCAACGCAAGTACATATTTCCTATTCTATACACTAGCCGGTTCCCTCCCCTTGTTAATTATATTAATATATATACATAATAACTTAGGCTCATTAAACATTATACTACTAACACTTACAGCTCAAAAACTAACAGCCACCTGATGTCATAGCCTAACCTGACTAGCGTGCATAATAGCTTTCATAGTAAAAATACCACTATATGGTCTACACCTATGACTACCAAAAGCCCATGTCGAAGCCCCTATTGCCGGATCAATAGTCCTTGCTGCAGTACTTTTAAAATTAGGTGGTTATGGTATAGTACGATTTACCTCAATCCTAAATCCTCTAACAGAGTATATAGCCTACCCATTCCTCATGCTATCTTTGTGAGGCATAATCATAACAAGCTCAACCTGCCTTCGACAAACAGACCTTAAATCACTTATCGCATACTCCTCCGTAAGCCACATAGCCCTGGTAATTATAGCTTCTCTAATTCAAACCCCCTGAAGCTTTACCGGCGCTGTCGTACTTATAATTGCCCATGGTCTTACCTCATCAATACTATTCTGCTTAGCAAACTCAAACTACGAACGAACCCACAGCCGTATTATAATACTCTCTCGAGGACTTCAAACATTACTTCCACTAATAGCCTTTTGGTGGTTTGTAGCAAACCTCACTAATCTAGCCCTACCTCCTACCATCAATTTAATCGGAGAATTACTAGTAGTAATAACTTCATTTTCTTGATCGCATATTACCATTATGCTTACAGGATTAAACATGTTAATTACTGCTATTTATTCCCTATACATATTTACTATAACACAACGAGGAACACTTACCTCCCATATTATTAATATAAAACCCTCCTTTACACGAGAAAATATACTAATATTTATACATATTTCTCCCATCGTCCTCCTATCCATTAACCCCGACATCATTATAGGCTTCACTCCTTGTAAATATAGTTTAACCAAAAACATTAGATTGTGAATCTAAACACAGAAGCCCATTACTTCTTATTTACCGAGAAAGCTTGCAAGGACTGCTAACCCATGCCCCCGTACTTAACAAAACGGCTATCTCAACTTTTAAAGGATAACAGTTATCCATTGGTCTTAGGAGCCAAAAATATTGGTGCAACTCCAAATAAAAGTAGCAAATGCATACCTCTATTGTTATACTAACCCTAACTTCTCTAACTCTCCCAGTTATTATAACCTTTGTTAAACCTAATAAAAATCACCTATATCCTAATTATGTAAAAACAACTATGATATTTGCCTTTATTATCAGCCTCCTCCCCATAACTTTATATATCCTTCTAGACCAAGACATTATTATCTCAAACTGACATTGAACCACCATCCAATCATTAGAACTCACACTGAGCTTCAAACTAGATTACTTCTCAATATTATTCATCCCAATCGCATTATTTATTACCTGATGTATTATAGAGTTCTCATTATGATATATAAGCTCAGATCCAAATATTAACCAATTTTTTAAGTATCTCCTTACTTTTCTCATCACGATATTAATCTTAATTACCGCCAACAACCTATTTCAACTTTTTATTGGATGAGAAGGTGTAGGGATTATATCCTTTCTATTAATCAGCTGATGACATTCTCGAACAGACGCTAACACAGCAGCCATCCAAGCAATCCTATATAACCGCATTGGCGATATTGGTTTCATCTTAGCTATAGCATGATTTCTCCTCTATTACAATTCATGAGATTTTCAGCAAATATTTATCCTAGATTCTAACTCAAACCTCCTACCATTAATAGGCCTCCTTCTAGCAGCAACAGGAAAATCAGCTCAACTAGGTCTTCACCCTTGACTACCCTCAGCCATAGAAGGTCCAACCCCAGTTTCAGCTCTACTTCATTCTAGTACTATGGTGGTCGCTGGAGTGTTTTTACTCATCCGCTTTTATCCTATAATAGAAAATAATATACTAATTCAAAGCTTTACATTATGCCTAGGAGCCATTACCACTATATTTATAGCAGTCTGTGCTTTAACACAAAATGATATTAAAAAGATTGTAGCTTTCTCCACCTCTAGCCAACTAGGACTAATAATAGTTACTATTGGTATTAATCAACCACACCTAGCATTCCTACATATTTGTACCCACGCTTTCTTTAAAGCCATATTATTTATTTGCTCTGGATCTATTATTCACAACCTAAACAACGAACAAGATATTCGAAAAATAGGAGGATTGCTTAAAATAATGCCCATTACTTCAACCTCCCTAATCATCGGTAATCTAGCACTCACAGGCATACCCTTCCTTACAGGCTTCTACTCCAAAGACCTTATTATCGAAATCGCAAACACGTCATATACCAACGCCTGAGCCCTATCCATCACTCTTATTGCTACTTCCCTAACAAGCAGCTATAGCACCCGAACTATCATCCTAGTACTAACAGGACAGCCTCGTTTTTCAACCTCAACTCACATTAATGAAAATAATCCGGCTCTACTAAACCCAATAAAACGCCTAACACTAGGTAGTCTACTTGCAGGATTCCTCATTACTAACAATATTATCCCCACGACACTCCCCCAACCAACCATACCATATTACCTAAAACTTCTAGCCCTATGCATAACCGCCCTGGGTTTCCTAGTAGCCCTAGATCTAACGCTCATAACTAATAACCTTAAAATAATAACCCCATCACATATATTCAAATTCTCTAACATATTAGGGTATTTTCCAACCACAATTCACCGAGCAATTCCATATCAGAATTTAATCATAAGCCAAAACCTGGCTTTTCTCTTACTAGACTCAATCTGATTAGAAAAATCAATGCCCAAAATAATTTCACACACCCATATCATCTCCTCTGTCATCGTAACCGCCCAAAAAGGTATAATTAAGTTATATTTTCTCTCTTTCCTCATTCCCCTTATCCTGATCTCACTTCTAATAATATAACCTATTGCCTCGAGTAATCTCAATTACAATATATACACCAACAAACAATGTCCAACCAACAACCACTACCAATCAGCGCCCATAGTCATATAAAGCACCCGCACCAATAGAATCCTCACGAACTAACCCTGACCCCTCCCCCTCAAAAATTATTCAACTCCCCATATTATTCAAACTAACTACCACTACTAACTCATCATAATTTAAGACTCACAAAATTAACCCTACTTCCATTGCTAAACCCACTAGAAGACTACCCAACACCTCGAACCCCGAAACCCACGCTTCAGGGTATTCTTCAATAGCCATTGCAGTAGTATACCCAAAAACAACTATCATACCTCCCAAATAAATTAAAAATATTATTAAACCTATATAAGTACCCCCATAGTTTAAAATAATTGCACAACCAATAACACCACTGACAATTAATGCCAAACCCCCATAAATAGGAGAAGGCTTAGAAGAAAAACCCACAAATCCCATAACTAACAATACACTTAACAAAAATAAAATATATGACATCGTTTTTACATAGACTTTAACCATGACCAATGACATGAAAAATCATCGTTGTTCTTCAACTATAAAAACTACTAATGATCCCTACACGTAAGTCTAACCCAATTATAAAACTAATTAATCACTCCTTTATCGATTTACCCACCCCATCAAACATCTCCATGTGATGGAATTTTGGTTCCCTACTAGCAACCTGCTTAGTTTTACAAATTATTACTGGCCTATTCCTAGCAATACATTACTCACCAGATACTTCCTCCGCCTTCTCCTCAATCGCACATATCACTCGAGACGTAAACTATGGCTGAATTATTCGACATCTCCATGCTAACGGCGCTTCCATATTCTTCATCTGCCTATTTCTACACGTAGGTCGAGGCTTATATTACGGCTCATTTATTCTTCTAGAAACTTGAAACATTGGCATCGCACTTTTACTTATGCTTATAGCAACAGCCTTTATAGGATATGTACTCCCATGAGGACAAATATCATTTTGAGGCGCTACAGTAATTACAAATCTATTATCCGCAATCCCATATATCGGAACAAATCTTGTCCAATGAGTTTGAGGCGGGTATTCCATCGACAACCCAACCCTTACACGATTTTTCACCCTTCACTTTACACTACCTTTCATTATTGCAGCCCTTACAATACTACACCTCCTCTTTCTACACGAAACAGGATCAAACAATCCCTGCGGAATTTCCTCCGACTCCGATAAAATCCCCTTTCATCCCTATTATACAATTAAAGACGCGTTAGGCATAATCCTTCTTTTCCTTATCCTAATAATATTAGTATTATTTTCACCTGATCTCCTAAGCGACCCAGATAACTATATTCCAGCCAACCCACTAAACACTCCACCACACATCAAACCAGAGTGATATTTCCTATTTGCATATGCAATCCTACGATCAGTTCCTAATAAACTAGGAGGTGTATTAGCACTTCTCCTATCCATTCTCATCCTAACAATTATACCCCTACTACACAAATCTAAGCAACAAAGCATATCTTTTCGCCCGCTTAGTCAATTCCTACTATGACTCCTAATCACAATTCTAATAACCCTTACATGAATTGGAAGCCAACCGGTAAGCCAACCTTTCATTGCAATTGGCCAAGTAGCAGCCACGATATACTTCATCACAATCCTAATCTTAATACCACTAGCTTCCCTAATCGAAAACAACTTACTCAAATGAACCTGCCCTTGTAGTATAAACAAATACACCAGCCTTGTAAACTGGAAATGGCCCCCTACCCAAGGGCAACTCAGAAAGAAAGCACTTAACTTCACTACCAACACCCAAAATTGACGTTCTATTTAAACTACTTTCTGTATTCTAGGGGGTATAATCCTTAAAAACAATTAAGTATAATTTGGTTTATATGCCCCTATGTAATTCGTGCATTACTGTTAGTCCCCATGGATATTATATAGTACTATAAATGTTTTACCGTCCATAGGACATAAAATTACATATTTACCAGAAATTATTTTCAACATGCTTACAAGCAAGTATTATAAYTGAATTTATCAACTATAGCACATATTATTCTAGCCTCCAAAGCAATACCATAAAGCACTGGAATATCAACTAACACGATTATCCATTATCGTACATAGTACATTTTATTCTTGGTCGTACATAGTACATTACTATTGAGCATACCCAAACCAATCCTTGTCAATACGGATATTCTTGTTCAATCAGGTGTCCCTTGTTCACCATCCTCCGTGAAATCAATATCCCGCACAAGAGTGCTACTCTCCTCGCCCCGGGCCCATAAATCGTGGGGGTAACTATAAGTCCACACCTAAAGGGCATCTGGTTCCTACCTCAGGGCCATGTATCTATAACCGCTCACACGTTCCCCTTAAATAAGACATCTCGATGGATCACGGGTCTATCACCCTATTAACCAGTCACGGGAGCTCTCCATGCATTTGGTATCTTTTATCTCTGGTCTGCACGCGACCCCATTGCAGAATGCTGGTCTCGCCACAATCAGTCCCGCAGCGCCTGTCTTTGATTCCTAGTTCATACCATTATTTACCGCACCTACGTTCCATAATCTAGCCCCGCATGAACCCTATAAGGTGTTATTTAATCCATGCTTGTAAGACATATAATATAACTAACCGCACACATCCACCACACCCTAATCCTCAGACCACAGCAAACTATACTCAAACCCCCCCTCCCCCCAACTTCGACCACCCCTTATAATTTGCCTTTGCCAAACCCCAAAAACAAAAGCTTGACACCTAGCCGAAGTCTCACGTTTTATCTTTTGGGTGTGCACAACCCCAACTGTCATTCCCTCAACTAATAAAAATTCATTATCCTTATTGCCCTTAATATTCTCGCACCCCCCCAACAACCCCCAAAGATAGCATTCACACCACTCAATACTCCGTTTATGTAGCTTAATATTTCCAAAGCAAGACACTGAAAATGCCTAGACGGGTCTATGAACCCCATAAACA
