# Supplementary material for: Faecal DNA to the rescue: Shotgun sequencing of non-invasive samples reveals two subspecies of Southeast Asian primates to be Critically Endangered species
Source: Sci Rep. 2020 Jun 10;10:9396. doi: 10.1038/s41598-020-66007-8 (PMC7287133; doi:10.1038/s41598-020-66007-8)
Supplement: Supplementary file 3 — Supplementary Material 3. [file 41598_2020_66007_MOESM3_ESM.zip › bams_forsubmission/references/Pres2_mitobim_assembly.fa]

>KU899140.1_bb_bb_bb_bb
ttaatatacccaaagcaagacactgaaaatgcctagacgggtctacagaccccataaaca
aataggtttggtcccggcctttctattaacttctagcaagattacacatgcaagcatccc
cgccccagtgaagacaccctgcaaatcatcatgattaaaaggagtaagtattaagcacgc
tcaatgcagctcaagacactttgcttagccacacccccacgggaaacagcagtgactaat
atttagcaataaacgaaagtttaactaagctatgctacaatagggttggtcaatttcgtg
ccagctaccgcggccatacgattgacccgagctaatagacatcggcgtaaagagtgtttt
agatatacttaaccaaataaagctaaactacccctaaactgtaaaatcctagccaatgta
aaataaactacgaaagtggctttaaaagttctgaatacactatagctaagactcaaactg
ggattagayaccccactatgctcagccctaaacttcaatagttgaaataacaaaactact
cgccagaacactacaagcaacagcttaaaactcaaaggacttggcggtgcttcatatccc
cctagaggagcctgttccgtaaccgataaaccccgatctaccctaccatctctcgctcag
cctatataccgccatcttcagcaaacctcaacaagagacgcaaagtaagcacaaacgtcc
acgcaaaaacgttaggtcaaggtgtagcttatgagctgggaaaaaatgggctacattttc
tacctcagaaaatctacgataactcttatgaaatctaagagtctaaggaggatttagcag
taaactaagaatagagtgcttagttgaactaggccatgaagcacgcacacaccgcccgtc
gctctcctcaaatatatttaagaaataacttaactaaataaaataatatttatatagagg
agataagtcgtaacatggtaagtgtactggaaggtgcacttggataaatcaaggtatagc
tcaatacaaagcatccggcttacacccggaagacatcaactccatctgattaccttgagc
taatactagcccaaaaaccccaaaccaacattaataccatatatacataaaataaatcat
tcacagatataaaagtataggtgatagaaagtttactatggcgccatagagatagtaccg
caagggaaagatgaaaaaaaaacaactaagcacaaaatagcaaggacctacccctgtacc
ttctgcattatgaactaaccagagactatttcgcaaagagaackaaagccaamtwccccg
aaaccagacgagctacccaaaaacagctaaaagagcacacccgtctatgtggcaaaatag
tgggaagatttctgggtagaggtgatacacctaacgagcctggtgatagctggttatcca
agatagaatattagttcaaccttaagcttacctatagaattattaatctccctgtaagct
taattgttagtctaaagagggacagctctttagacattaggaaaaaaccttatatagaga
gtaaaaatttttaattaccatagttggcctaaaagcagccatcaattaagaaagcgttca
agctcaacattaactacctataaaaattctaaacatatcactgaactcctcatatcacat
tggattaatctattatatcatagaagcaataatgctagcatcagtaacatgaataaattc
tcctatgcataagcctaaatcagatcgaaaacctcgctgataattaacagcttagtacta
acaaccataaacaagtcagtattatctacactgttaatccaacacaggcatgctctcaag
gaaaggttaaaaaaagtaaaaggaactcggcaaatctaaccccgcctgtttaccaaaaac
atcacctctagcattactagtattagaggcactgcctgcccagtgacacatgtttaacgg
ccgcggtaccctgaccgtgcaaaggtagcataatcacttgttctttaaatagggacttgt
atgaatggcaacacgagggtttaactgtctcttactttcaaccagtgaaattgacctgcc
cgtgaagaggcgggcataaaataataagacgagaagaccctgtggagctttaatttatta
atgcaataatcataacacaaacctatgggctcaacatatcctatcactgcattaaaaatt
ttggttggggtgacctcggagcataattaaacctccgaaagactaaaccaaggctataca
agccaaagtaaatccgcctacattgacccaatattttgatcaacggaaaaagttacccca
gggataacagcgcaatcctattccagagtccatatcgacaatagggtttacgacctcgat
gttggatcaggacatcctaatggtgcagcagctatcaagggttcgtttgttcaacgatta
aagtcctacgtgatctgagttcagaccggagcaatccaggtcggtttctatctattctac
atttctccctgtacgaaaggacaagagaaatagagcctacttcacaaagtgccctccccc
cataaatgacctaatctcaatttaacaaaaatcacacatatgacccaagaacagggattg
ttaagatggcaaggcccggtaattgcataaaacttaaaactttataaccagaggttcaac
tcctcttcttaacattatgttcacaattaaccttctacttatcattctacccaccatagc
tgccatagcatttctcacactcaccgaacgaaaactattaggctatatacaattacgcaa
agggcctaacattgtaggcccctatgggctactacaacccttcgccgatgcaataaaact
cttcaccaaagaacccctaaaacccctaacctccactattaccctatatattattgcacc
aaccctggcctttaccattgccctcctcttatgaatacccctccctatacccaaccccct
aattaaccttaatctaggacttttatttattttagccacatcaagcctaactgtccactc
tatcctatgatcaggatgagcatcaaattcaaactatgcattaatcggagcactacgagc
agtagcccaaacaatttcatacgaagtaaccatagccattattctgctatcaattctatt
aataagcggctcattcaatctccacgcacttatcacaacacaagaaaacctttgacttct
cctaccatcatgacctctagctataatatgatttacctccacactagcagaaaccaatcg
agctcccttcgacttaacagaaggagaatcagaactagtctcaggctttaacattgaata
cgcagcaggcccatttgcccttttctttatagctgaatatataaatattatcataataaa
tgccctaacagctacaatttttctaggtacattataccctatccactcaccagaactatt
cacaacatgttttatcatcaaaacactcctcttaacctccctatttctatgaattcgagc
aacctacccacgatttcgctatgaccaacttatacatctactatgaaaaaattttcttcc
ccttacattagcattcctcatatgatatacaacaatatccattacaatctccggcatccc
tcctcagaactagaaatatgtctgacaaaagagttactttgatagagtaaataatagagg
cacttaatcctcttatttctagaattataggcattgaacctacccctgagaattcaaatt
cctccgtgctacctattacaccccattctacagtaaggtcagctaaataagctatcgggc
ccataccccgaaaatgttggttatacccttcccgtactaattaacccattagctcaactt
attatttactctaccataatcttaggtaccctcatcacatcactaagctcccactgattt
ctagcctgagcaggtctagaaataaatatattaactttcacttcaattctaattaaaaaa
acaaattctcgctccacagaagctgctactaaatatttccttgtacaatccaccgcatcc
ataattctcataatagcaattatatataataatatgtatcccggacaatgagccataatt
aataacattaatcaactctcatccctaattataacaacagcccttgccataaaactagga
atagccccctttcacttctgaattccagaggtcacccaaggaacacccctaatacccggt
ctgcttctacttacatgacaaaaactagcccctatctcaattatgtatcaaatttacccc
tcagttaatacaaatattattctaactctatcaattctatctatcatagtaggcagttga
ggaggcctcaaccaaacacaactacgtaaaatcctagcatactcttcaattacacatata
ggctgaataataacaacactaacatataacccaaacatcacaattttttatttatttaca
tacattattttaacaaccactgcatttatagccctaaacctaaactcaaataccacagcc
ctaatattatcacaagcttgaaataaacttacctggttaataccactaatggcatccact
cttctatctatgggaggcctacccccactaaccggctttttacccaaatgaattaccatt
caagaacttacaaaaaataataactttattatacccactatcataatcgctatagcccta
ctcaacctatacttttatttacgcctaatctatatcacctcaataacattactccccaca
tccaacaatacaaaaataaaatgacagttcgaaaatataaaaaccatacctctaatagcc
cctctcattattcttgccactctcctcctaccaatatctacaacagccctgagtatccct
tagaaatttaggttaaatatagaccgaaagccttcaaagctctcagtaagttagataaac
ttaatttctgagacatactaaggactgcaaaactctactctgcatcaactgaacgcaaat
caattgctttaattaagctaagcccttactagattaatgggatttaaacccataaaaact
tagttaacagctaaacaccctaatcaactggctttaatctacttctcccgccgcagggaa
aaaaaggcgggagaagccccggcagaaatctaagctgctcctttgaatttgcaattcaac
atgaaattcacctcggggctggcaaaaagagggctcaacctctgttcttaggtttacagc
ctaatgcttactcagccattttaccttctctttttatcacctatgctcattaaccgctgg
ttattctctacaaatcataaagatatcggaactttgtatctgttatttggagcatgagct
ggcactataggtatggctataagccttcttattcgagccgaactaggccaacccggtaat
ctactaggcaatgaccatatttataatgttattgttacagcccatgcattcgttataatt
ttctttatagtcatacctatcataattggaggcttcggaaactgactagtgcctctgata
attggtgctcctgacatagcatttcctcgtctaaataatataagtttctggctacttcca
ccatcatttatacttcttctcgcttcggccatagtagaagctggtgcaggaacaggttga
acagtctatccccctttagcagggaatttatctcacccaggagcctccgtagacttaact
atcttttcacttcatctagcaggcatttcttctattttaggtgctattaacttcatcaca
accattatcaatataaaaccccctgcagtatctcaatatcaaatccccttatttgtgtga
tcagttctaattaccgcagtcttactacttctatccctacccgtactagccgcaggcatt
acaatgctactaacagaccgcaatattaatactaccttttttgaccctgcaggaggggga
gaccctatcctatatcaacatttattctgattctttggccaccctgaagtctacattctt
attcttcctggctttggaataatttcccatatcgtaacatactattctggaaaaaaagaa
ccattcgggtacataggtatagtctgagctatggtatcaattgggtttctaggctttatt
gtgtgagctcaccatatatttacagttggcatagacgtagacacacgggcctattttacc
tctgccactataattattgcaattccaactggcgttaaagtctttagctgactagccaca
ttacacggaggtgatattaagtgatcccccgcaatactttgggctctgggctttattttt
ctttttaccgtaggaggtctaaccggtattgtactagcaaactcctcactagacatcgta
ttacacgatacatattatgtcgtagcccattttcactacgtcctgtcaataggggctgtc
tttgctattatggggggcttcattcactgatttcccctgttctcaggctatactctagat
caagtctgcgctaaagcccattttactatgatatttgtaggcgtaaatttaactttcttt
ccacaacattttctaggtctatccggaatacctcgacgctattctgactaccctgatgcc
tataccacatgaaatattgtatcatctacaggttctttcatttccctagtagcaatactg
ttaataatttacataatctgagaagccttcgcctcaaaacgtaaagtactattaattgaa
caacccacttataatttagagtgattacatggctctcctccaccatatcacacatttgaa
gaaccaactttcatcaaagtaaataaaaaaggaaggaatcgaaccctctgagattggttt
caagccaatcctataacccctataactttttcaataagatattagaaaaattatttcata
gccttgtcaaagctaagtcataggataaaccctatatatcttatatggcccacccagttc
aactaggcctacaagatgccacatcccctatcatagaagaactaattgcctttcacgatc
atgcttttataattgtgtctctaattagtttcctagttctatacgtactatcatcagtgt
taacaacaaaattaactagtactaatattacagacgctcaagagatagagactatttgaa
ccatcttacccgcaattattctagtcctaattgctttaccctctttacgcattctttact
taacagatgaaattaataatccctcattcactattaaatcaatcggacatcagtgatact
gaacctatgaatacacagactatgggggtctgatctttaactcttatatacttccctcac
tattcttaaatccaggagatctacgactcctagaagtcgataatcgagtagtactcccaa
ttgaagcccctgttcgtataataattacatcccaggacgtcttacactcatgaaccatcc
ccacattaggtctaaaaacagatgcaattccaggacgcttaaaccaaacaacattcactg
ctatacgaccaggtgtatactacggacaatgctcagaaatctgcggtgctaaccatagtt
ttataccaattgtcgcagaattgattccattaaaaatttttgaaataggacctgtattta
ccttatagatatattgagatataccatttagaagacatttaaaatactaagactcactgt
atagctgccacagcattaaccttttaagttaaagatagggaagatattttcctacagtga
aatgcctcaactaaacacgtccacatggcttattactattattaccatgctacctacatt
atatataattatacaattaaaactactaaatacaaactatcatttacccctttcacaaaa
aatttctaatatacgaatatttaataacccttgacaattaaaatgaacgaaaatttattt
accccattcacaactccaacactcctaggtctatccgctgtagtgcctattattatattt
cctgtattgatatttccaacctctaagcacctaatcaacaatcgactaattactattcaa
caaaacttaactcaattaattctaaaacaaataataataactcataacaccaaaggacaa
acttgatctctaatactaacatctctaattatttttattgccacaaccaacctcctcgga
ctcttaccccactcgtttacacctaccgctcagctatctataaacttagctatggcaatt
cccctatgagcaggtacagtatttacaggtctccgcttcaaaaccaaaagttccttagct
catttcctgccacaaggaacacctacacctcttattcccatattagtagtcattgaaact
attagcctatttattcaaccagtagctctagccgtacgcctgaccgccaatatcacagca
ggtcatctgctcatacacctaattggaagtgccgtattaacactaatagccatagatttc
cttgcaacttcactaactttaatactacttttaatattattaacaattctagaaattgca
gttgccctaatccaagcctatgtctttacgcttctagtaagtctctatttacacgataac
acctaatgactcaccaagttcacccttatcatatagttaaacccagcccatgaccactaa
caggagccttctcagctcttctaataacatctggcctaatcatgtgattccactttcatt
ccactaccctactaacactaggattactaactaatatattaacaatatatcaatgatgac
gcgacattgtacgagaaagcacctatcaaggccatcatacagcacctgtccaaaaaggcc
tccgctatggaatagtcctgttcattatttcagaagttttcttctttgctgggttctttt
gagcattctaccactcaagccttgcccctactccacacttaggcggacactgaccaccaa
caggtattaccccactaaatcccctagaagtaccccttctaaatacttctgtactactcg
catcaggagttacaatcacttgggcccaccatagcttaatagagaataaccgaaaacaaa
taattcaagctttacttattacaattctactaggtgtctactttacactcctacagatct
cagagtattatgaagcacccttcgctatttccgacggtatttatggctcaacattctttg
tcgccactggcttccacggacttcacgttattatcggctctacatttctcactgtttgct
ttattcgtcaactactataccactttacatcaagccaccattttggctttgaagccgccg
cttgatattgacacttcgtagatgtagtctgactattcctctacatttctatttattgat
gaggttcctattcttttagtataaacagtacagctgacttccaattagctagttttgata
atattcgaaaaagaataattaacttaatattagccctaacagtcaacacccttctaaccc
tactactaacagccatcatattctggttacctcaacttaactcctatacagaaaaagcta
atccctatgagtgcggctttgacccactaaattcggctcgcattcctttctccataaaat
ttttcctagttgctatcactttccttctatttgacttagaaattgccctactactacccc
taccatgagccctccaaacaacaaatcttcccatgataattaaatcatcaattatattaa
ttactattttaacccttggcttagcctacgagtgaactcaaaaggggctagaatgaactg
aattggtaagtagtttaaataaaataaatgatttcgactcattagattatgataatcata
ctaaccaaatgcccatcatttacataaatattatactagcatttatcatctcactcctag
gcatactaatctaccgctcacatctgatatcatccctattatgcctagaaggaataatat
tatcattatttattataagtaccctcatagccctaaatatacatttccccctagctaaca
ttgtaccaattgctctactagtgtttgctgcctgtgaagcagcagtgggccttgccttgt
taatttcaatctcaaatacatatggcctggatcacattcaaaacctaaatttacttcaat
gctaaaaatagtatttcccacagtcatactattaccaacaacatggttttccaaaaacaa
tataatctgaattaacctaactacacatagcttaattattagccttattccccttctatt
ctttaatcaaactgatagtaatttagtcagttattcaacctacttatcatcagacccact
aacaacaccacttctaacactaactgcctgacttctacccctaataattatagcaagtca
atatcatttacataatgaaagtcccttacgaaaaaaactttatttatccataataatttt
cctacaaatctccctaattacaacatttatagccacagaaataattctattctatatctt
atttgaaaccacccttatccccaccttaattatcatcacccgatggggtaatcaggcaga
acgcctcaacgcaagtacatatttcctattctatacactagccggttctctccccttact
aattatattaatatttatatataataatttaggctcactaaacatcatattactaacact
tacagctcaaaaactaacaaacacctgatgccatagcttaacctgactagcatgtataat
agctttcatagtaaaaataccactatatggtctacatctatgactaccaaaagctcacgt
cgaggcccccatcgccggatcaatagtccttgctgcagtacttttaaaattaggcggtta
tggtataatacgatttacctcaatcctcaatcctctaacagaatatatagcctacccatt
cctgatattatctttatgaggcataatcataacaagctcaacctgccttcgacaaacgga
ccttaaatcacttatcgcatactcatccgtaagtcacatagccctggtaatcatagcttc
tctcattcaaaccccctgaagctttaccggcgctatcgtacttataattgcccacggtct
tacttcatcaatattattctgcttagcaaactcaaactacgaacgaactcacagtcgtat
tataatactctctcgaggacttcaaaccctactccctctaatagccttctgatggtttgc
agcaaacctcactaatctagccctaccccctaccattaatttaattggagaactactagt
agtaatgacttcattttcttgatcacatattaccattatatttacaggattaaatatgtt
aattactgccctttattccctatatatattcattacaacacaacgaggagcacttacctc
ccatattatcaatataaaaccctcctttacacgagaaaatatactaatatttatgcatat
ttcccccattgttctcctatccattaaccctaacatcatcataggtttcactccttgtaa
atatagtttaaccaaaaacattagattgtgaatctaaacatagaaactcatcacttctta
tttaccgagaaagcttgcaaggactgctaatccatgcccccgtacttaacaaaacggcta
tctcaacttttaaaggataatagctatccattggtcttaggagccaaaaatattggtgca
actccaaataaaagtaataaatgcatgcctccattgttatactaaccctaacttccctga
tcctcccaattattattacccttgttaaacctaataaaaatcacctatatcctaattatg
taaaaacaactataatatttgcctttattatcagcctcctccccacaactttatatatct
ttctagaccaagacattattatctcaaactgacattgaaccaccatccaatcattagaac
taatattgagcttcaaactagactacttttcaatattatttatcccaatcgcattattta
ttacctggtgtattatagaattctcattatgatatataagctcagatccaaatattaacc
aattctttaagtatctccttatttttctcatcacaatattaatcttaattaccgccaaca
acttctttcaactttttattgggtgagaaggcgtaggaattatatcctttctactaatcg
gctgatgacattctcgaacagacgctaacacagcagccatccaagcaatcctatataacc
gtattggcgatattggttttgtcttagctatagcatgatttattcttcattataactcat
gagactttcaacaaatatttatcctagattctaactcaaaccttctaccactaataggcc
tccttctagcagcaacaggaaaatcagcccaactaggccttcacccttgattaccctcag
ccatagaaggtccaaccccagtttcagccctacttcactctagcactatggtggttgctg
gggtgtttctacttatccgctttcaccctttaatagaaaataatatattatttcaaagct
ttacattatgcctaggagccattactactatatttatagcaatctgcgctttaacacaaa
atgatatcaagaaaattgtagctttctctacctctagccaactaggactaataatagtca
ctattggtatcaatcaaccacacctagcatttctacacatttgtacccacgccttcttta
aagctatattgttcatctgttctggttctattatccacaacttaaacaatgaacaagata
ttcgaaaaataggagggttatttaaaacaatacccattacttcaaccgccctaatcattg
gaaacctagcactcacaggcatacccttccttacaggcttctactccaaagaccttatta
tcgagaccgcaaacacgtcatataccaacgcctgagccctatccatcactctcatcgcca
cttctctaacaagcagctacagcacccggactattatcctcacgctaacagggcagcccc
gtttttcaacctcaactcacattaatgaaaataacccggctctactaaatccaataaaac
gcctaacactgggtagtctactcgcaggattcctcattactaataatattactcccacga
cactcccccaactaaccataccttattacctaaaacttctagccctatgtgtaacagctc
taggtttcctaatagccctagatctaacactcataaccaataacctcaaaataataatcc
catcacacatattcaaattctctaacatactagggtatttcccaaccacaattcaccgaa
caatcccatatcaaaatttaatcataagccaaaacctagcttttctcttactagactcaa
tttggttagaaaaatcaatacccaaagtaatctcacatacccacatcatctcttccatca
ctacaacgacccaaaaaggtataattaagttatattttctctcttttctcattcccatta
ccctaattacacttctaatagtataatctattacctcgagtaatctcgattacaatatat
acaccaacaaacaatgtccaaccaacaaccactaccaatcaacgcccatagtcatataaa
gcacccgcaccaatagaatcctcacgaattaaccctgacccctccccctcaaaaattatt
cagctccctatattacttaaattaactaccactaccaactcatcataatctaaaattcac
aaaattaatcctacttccattgctaaacccactagaagactagccaacacctcaaaccct
gaaactcacgcttcagggtactcttcaatagctattgcagtagtatatccaaaaacaacc
attatacctcccaaataaattaaaaatattattaaacctatataagtacccccatagttt
aaaataaccgcacaaccaataataccactgacaattaatgccaaacccccatagatagga
gaaggtttagaagaaaaacccacaaaccccataactaacagtacactcaacaaaaataaa
gtatatgacatagtttttacatagactctaaccatgaccaatgacatgaaaaatcatcgt
tgttcttcaactataaaaaccactaatgacccccacacgtaaatctaatccaattataaa
actaattaatcactccctcatcgatttacccactccatcaaacatctccatatgatggaa
ctttggttccctattaggaacctgcttaatcttacaagttgttactggtctatttctagc
aatacattactcaccagacatttcctccgccttctcctcaaccgcacatatcattcgaga
cgtaaactatggctgaattattcgatatctccatgctaacggcgcttccatatttttcat
ctgcctatttctacacgtaggtcgaggcttatattacggctcatttcttcttctagaaac
ttgaaatattggtatcgcacttttacttatagttatagcaacggccttcataggctatgt
actcccatgaggacaaatatcattttgaggtgctacagtaattacaaatttattatccgc
aatcccgtatatcggaacaaaccttgtccaatgaatttgaggtggatactccatcgacaa
tccaacccttacacgattcttcactctccactttacactacctttcattattatagccct
cacaatattacacctcctttttctacacgaaacaggatcaaacaatccctgcggaattcc
ctccgactccgataaaattcctttccacccctattatacaaccaaagacgcattaggcat
aatccttcttttcctcatcctaataacactagtattattttcacctgaccttttaagcga
cccagacaactataccccagccaacccacttaacaccccaccacacatcaagccagagtg
gtacttcctatttgcatatgcaatcctacgatccgttcccaataaactaggaggtgtatt
agcacttctactgtctatccttatcctagcagttatacccctattacataaatctaagca
acaaagcatatcttttcgcccacttagccaattcctactatgacttctaatcacaattct
attaattctcacatgaattggaagccaaccggtaaaccaccccttcattataattggcca
agtagcatccacaatatacttcgccacaatcctaatcttaataccattagcctccctaat
tgaaaataacttactcaaatgaacctgcccttgtagtataagcaaatacaccagccttgt
aaactggaaacggacacctcctcccaagggcaactcagaaagaaagcacttaacttcact
accaacacccaaaattggcgttctatttaaactactttctgtattctagggggcacaatt
cttaagaaaacaattcaagtacaatctgatttatatgcccctatgtaattcgtgcattac
tgttagtccccatggatattatatagtactataaatgttttaccgtccataggacataaa
attacatatttactaagaattattatcaacatgcttataagcaggtattataactgaatg
tatcaactgtaacacatacaatttcaacctccaaagcaatattacaaagcactagaatat
caactaatacgagaatccattatcgtacatagtacatatatattcttggtcgtacatagt
acattactattgagcatacccaatccaattcccatcaacacggatattcttgttcagttg
ggtgtcccttgttcaccatcctccgtgaaatcaatatcccgcacaagagtgctactctcc
tcgccccgggcccataaatcgtgggggtaactacaacatcacacctaaagggcatctggt
tcctacctcaaggccatgtaactataaccgctcacacgttccccttaaataagacatctc
gatggatcacgggtctatcaccctattaaccagtcacgggagctctccatgcatttggta
tcttttatctctggtctgcacgcgaccccattgcagtatgctggtctcgccactatcagt
cccgcagcgcctgtctttgattcctagttcatactattattaaccgcacctacgttccat
aatctagccccgcatgaaccctacatggtgttatttaattcatgcttgtaagacatataa
tataactaaccgcacgcatccaccacaccttaatcctcagaccacagcaaactatactca
aaccccccctccccccaacttcgaccaccccatataatttgcctttgccaaaccccaaaa
acaaaagcctgacacccagccgaagtctcacattttatctttagggtgtacacaacctca
actgtcacttcctcaactaataaaaatccattatccttattgcccttgatatcctcatat
cctccccaacaacccccaaagataatatttaaaccattcaatattccgtttatgtagctt
aatatacccaaagcaagacactgaaaatgcctagacgggtctacagaccccataaacaaa
taggtttggtcccggcctttctattaacttctag
