# Supplementary material for: Faecal DNA to the rescue: Shotgun sequencing of non-invasive samples reveals two subspecies of Southeast Asian primates to be Critically Endangered species
Source: Sci Rep. 2020 Jun 10;10:9396. doi: 10.1038/s41598-020-66007-8 (PMC7287133; doi:10.1038/s41598-020-66007-8)
Supplement: Supplementary file 3 — Supplementary Material 3. [file 41598_2020_66007_MOESM3_ESM.zip › bams_forsubmission/references/BLM5_reference_initial_for_mapping.fa]

>KU899140.1 Presbytis femoralis femoralis mitochondrion, complete genome
CGGCCTTTCTATTAACTTCTAGCAAGATTACACATGCAAGCATCCCCGCCCCAGTGAAGACACCCCGAAA
ATCATCATGATTAAAAGGAGTAAGTATCAAGCACGCTCAACGCAGCTCAAGACACTTTGCTTGGCCACAC
CCCCACGGGAAACAGCAGTGACTAATATTTAGCAATAAACGAAAGTTTAACTAAGCTATGCTATGTTAGG
GTTGGTCAATTTCGTGCCAGCCACCGCGGCCATACGATTGACCCAAGCTAATAGACATCGGTGTAAAGAG
TGTTTTAGATGTACTTAACCAAATAAAGCTAAACTATACCTAAACTGTAAAATCCTAGTCAATGTAAAAT
AAACTACGAAAGTGGCTTTAAAAATTCTGAATACACTATAGCTAAGACTCAAACTGGGATTAGACACCCC
ACTATGCTTAGCCCTAAACTTCAATAGTTGAAATAACAAAACTACTCGCCAGAACACTACAAGCAACAGC
TTAAAACTCAAAGGACTTGGCGGTGCTTTATAACCCCCTAGAGGAGCCTGTTCCGTAATCGATAAACCCC
GATTCACCCTACCATCTCTCGCTCAGCCTATATACCGCCATCTTCAGCAAACCTCAACAAGAGACGCAAA
GTAAGCACAAACGCCCACGCAAAAACGTTAGGTCAAGGTGTAGCCTATGAGCTGGGAAAAAATGGGCTAC
ATTTTCTACCTCAGAAAATCTACGATAACTCTTATGAAACCTAGGAGTCCAAGGAGGATTTAGCAGTAAA
CTAAGAATAGAGTGCTTAGTTGAACTAGGCCATGAAGCACGCACACACCGCCCGTCGCTCTCCTCAAATA
TATTTAAGGAATAACTTATCTAAATAAACCAACATTTATATAGAGGAGATAAGTCGTAACATGGTAAGTG
TACTGGAAGGTGCACTTGGATAAATCAAGGTATAGCTCAACACAAAGCATCCAGCTTACACCCGGAAGAC
ATCAATACCACCTGATTACCTTGAGCTAATACTAGCCCAAAAACCCCTAACCAATATTAATACCACGCAC
GTATAAATTAAATCATTCACAAATATAAAAGTATAGGTGATAGAAAATTTACTCTGGCGCCATAGAGATA
GTACCGTAAGGGAAAGATGAAAAAAAATAACTAAGCACAAAATAGCAAGGACTCACCCCTGTACCTTCTG
CATCATGAACTAGCCAGAAACTATTTCGCAAAGAGAACTAAAGTCAACTACCCCGAAACCAGACGAGCTA
CCCAAAAACAGCTAAAAGAGCACACCCGTCTATGTAGCAAAATAGTGGGAAGATTTTTAGGTAGAGGTGA
TACACCTAACGAGCCTGGTGATAGCTGGTTATCCAAGATAGAATATTAGTTCAACTTTAAGCTTACCTAC
AGAATTGTTAATCCCCCTGTAAGCTTAACTGTTAGTCTAAAGAGGGACAGCTCTTTAGACATTAGGAAAA
AACCTTATATAGAGAGTAAAAATTTTTAATTATCATAGTTGGCCTAAAAGCAGCCATCAATTAAGAAAGC
GTTCAAGCTCAACATCAACTATTTATAAAAATTCTAAACATATTACTGAACTCCTCATATCACATTGGAT
TAATCTATTATATCATAGAAGCAATAATGCTAGCATCAGTAACATGAATAAATTCTCCTATGCATAAGCC
TAAATCAGATCGAAAACTTCACTGATACTTAACAGCTTAATACTAACAACTACAAACAAGTCAGTAATAT
CCCCACTGTTAATCCAACACAGGCATGCTCTCAAGGAAAGGTTAAAAAAAGTAAAAGGAACTCGGCAAAT
CTAACCCCGCCTGTTTACCAAAAACATCACCTCTAGCATTACTAGTATTAGAGGCACTGCCTGCCCAGTG
ACATATGTTTAACGGCCGCGGTACCCTGACCGTGCAAAGGTAGCATAATCACTTGTTCTTTAAATAGGGA
CTTGTATGAATGGCAACACGAGGGTTTAACTGTCTCTTACTTTCAACCAGTGAAATTGACCTGCCCGTGA
AGAGGCGGGCATAAAATAATAAGACGAGAAGACCCTGTGGAGCTTCAATTTATTAATGTAACCACCATAA
CACAAACCCACGGGCTCAACATATCCTGTCACTGCATTAAAAATTTTGGTTGGGGTGACCTCGGAGCATA
ATTAAACCTCCGAAAAACTAAACCAAGACTATACAAGTCAAAGTAAATCCACCTACATTGACCCAATAAC
TTGATCAACGGAAAAGTTACCCCAGGGATAACAGCGCAATCCTATTCCAGAGTTCATATCGACAATAGGG
TTTACGACCTCGATGTTGGATCAGGACATCCTGATGGTGCAGCAGCTATCAAGGGTTCGTTTGTTCAACG
ATTAAAGTCCTACGTGATCTGAGTTCAGACCGGAGCAATCCAGGTCGGTTTCTATCTATTCTACATTTCT
CCCTGTACGAAAGGACAAGAGAAATAGAGCCTACTTCATAAAGTGCCCTCCTCCCATAAATGACCTAATC
TCAATTTAACAAAAACCACACACACATGACCCAAGAATAGGGATTGCTAAGATGGCAGAGCCAGGTGATT
GCATAAAACTTAAAACTTTATAATCAGAGGTTCAACTCCTCTTCTTAGCATTATGTTCACAATTAATCTT
CTACTCACCATTTTACCCATCATAGCTGCCATAGCATTTCTCACACTCACTGAACGAAAACTATTAGGTT
ATATACAATTACGCAAGGGACCCAACATTGTAGGCCCCTATGGACTACTACAACCCTTTGCCGATGCAAT
AAAACTCTTCACCAAAGAACCTCTAAAACCCCTAACCTCCACCATCACCCTATATATTATTGCACCAACC
CTAGCCTTTACTATTGCCCTCCTCTTATGAATACCCCTCCCAATACCCAACTCCCTAATCAACCTTAACC
TAGGACTTTTATTTATTTTAGCCACATCAAGTCTAACTGTTCACTCTATCCTATGATCAGGATGAGCATC
AAATTCAAACTATGCATTAATCGGAGCACTACGAGCAGTAGCCCAAACAATTTCATATGAAGTAACCATA
GCCATTATTCTATTATCAATCCTATTAATAAGCGGCTCATTCAATCTCCACGCACTTATTACAACACAAG
AAAACCTTTGACTTCTCCTACCATCATGACCTCTAGCCATAATATGATTTACCTCCACATTAGCAGAAAC
CAATCGAGCTCCCTTTGATCTAACAGAAGGAGAATCAGAGCTAGTCTCGGGCTTTAACATTGAATACGCA
GCAGGCCCATTCGCCCTTTTCTTCATAGCTGAGTATATAAATATTATCATAATAAATGCCCTAACAGCTA
CAATTTTTCTAGGTACACTATACCCAACCCACTCACCAGAGCTATTCACAACATGTTTCATCATCAAAAC
ACTCCTCTTAACTTCCCTATTTCTATGAATCCGAGCAACCTACCCACGATTCCGCTATGACCAACTTATA
CACCTACTATGAAAAAATTTTCTTCCCCTTACATTAGCATTCCTCATATGATATACAGCAATATCCATTA
CAATTTCCGGCATCCCCCCTCAAATCTAGAAATATGTCTGATAAAAGAGTTACTTTGATAGAGTAAATAA
TAGAGGCACTTAATCCTCTTATTTCTAGAATTATAGGAATTGAACCTACTCCTGAGAATTCAAATTTCTC
CGTGCTACCTATTACACCCCATTCTATAGTAAGGTCAGCTAAATAAGCTATCGGGCCCATACCCCGAAAA
TGTTGGTTATATCCTTCCCGTACTAATTAACCCACTAGCCCAACTTATTATCTATTCTACTATAATTTTA
GGTACCCTAATCACATCACTAAGCTCCCACTGATTTCTAGCCTGAGCAGGCCTAGAAATAAACATATTAG
CTTTCACTTCAATTCTAATTAAAAAAACAAATTCTCGCTCTACAGAAGCTGCTACTAAGTATTTCCTTGT
ACAATCCACCGCATCCATAATTCTCATAATAGCAATTATATACAATAATATATACCCTGGACAATGAGCC
ATAACTAATAACATTAACCAACTCTCATCCCTAATTATAATAATAGCCCTTGCTATAAAACTAGGAATAG
CTCCCTTCCACTTCTGAGTTCCAGAAGTCACTCAAGGAACACCCCTAATACCTGGCCTGCTTCTACTCAC
ATGACAAAAATTAGCCCCTATCTCAATTATACATCAAATTCACCCCTCAATTAATACAAACATTCTCCTA
ACTCTATCAATTCTATCCATCATGGTGGGCAGCTGAGGAGGTCTCAACCAAACACAACTACGTAAAATCC
TAGCATATTCTTCAATTACACATACAGGCTGAATAATAACAACACTAACATATAACCCAAACATCACAAT
TTTTTATTTATTTACATATATTATTCTAACAACCACTGCATTTCTAGCCCTAAACCTAAACTCAAATACC
ACAACCCTAATATTATCACGAGCCTGAAACAAACTCACCTGGCTAATACCACTAATAGCATCCACTCTTC
TATCTATAGGAGGCCTACCCCCATTAACCGGTTTTTTACCCAAATGAATTACCATTCAAGAACTTACAAA
AAATAATAACTTTATTATACCCACTATCATAATTACCATAGCCCTACTCAACTTATACTTTTATCTACGC
CTAGTCTATACTACCTCCATAACATTGCTTCCCACATCCAATAATGCAAAAATAAAATGACAGTTCGAAA
ATACAAAACCTATACCTCTAATAGCCCCTCTTATTATTCTTGCTACCCTCCTCTTACCAATATCTACAAC
AGCCCTGAACATCCCCTAGAAATTTAGGTTAAATATAGACCGAAAGCCTTCAAAGCTCTCAGTAAGTTAA
ATAAGCTTAATTTCTGAGACATACTAAGGACTGCAAAACTCTACTCTGCATCAACTGAACGCAAATCAAT
TGCTTTAATTAAGCTAAGCCCTTACTAGATTAATGGGATTTAAACCCATAAAAACTTAGTTAACAGCTAA
ACACCCTAATCAACTGGCTTTAATCTACTTCTCCCGCCGCGGGAAAAAAAAGGCGGGAGAAGCCCCGGCA
GAAATCTAAACTGCTCCCTTGAATTTGCAATTCAACATGAAATTCACCTCGGGGCTGGTAAAAAGAGGGC
TCAACCTCTGTTCTTAGGTTTACAGCCTAATGCTTACTCAGCCATTTTACCTCCTCTTTTATCACCTATG
CTCATTAACCGCTGGTTATTCTCTACAAATCATAAAGATATTGGGACTTTGTATCTACTATTTGGAGCAT
GAGCTGGAACTATAGGCATGGCTATAAGCCTTCTTATTCGAGCCGAACTAGGCCAACCCGGTAATCTACT
AGGCAATGACCATATTTATAATGTTATTGTTACAGCCCATGCATTCGTTATAATTTTCTTTATAGTTATA
CCTATTATAATTGGAGGCTTCGGAAACTGACTAGTGCCTCTGATAATTGGTGCTCCTGATATAGCATTTC
CCCGTCTAAATAATATAAGTTTCTGGCTTCTTCCACCATCATTCCTACTTCTTCTCGCTTCAGCCATAGT
AGAAGCCGGTGCCGGAACAGGTTGAACAGTCTATCCCCCTTTAGCAGGGAATCTATCTCACCCAGGAGCT
TCCGTAGACTTAACTATCTTTTCACTTCACCTAGCAGGCATTTCTTCTATTCTAGGTGCTATTAATTTCA
TCACAACTATTATTAATATAAAACCTCCTGCAGTATCTCAATACCAAACCCCCTTGTTTGTGTGATCAGT
CCTAATTACAGCAGTCTTACTACTCCTATCCCTACCCGTACTAGCCGCAGGCATTACAATGCTACTAACA
GACCGCAATCTCAATACTACTTTCTTTGACCCTGCAGGAGGAGGAGACCCTATCCTATACCAACACCTAT
TTTGATTCTTTGGTCACCCTGAAGTCTACATTCTTATTCTTCCCGGCTTTGGAATAATCTCCCACATCGT
AACATACTATTCTGGAAAAAAAGAACCATTCGGGTACATAGGAATAGTCTGAGCTATGGTATCAATTGGG
TTTCTAGGCTTTATTGTGTGAGCTCACCATATATTTACAGTTGGCATAGACGTAGATACACGGGCCTATT
TTACCTCTGCCACTATAATTATTGCAATTCCAACTGGCGTTAAAGTCTTCAGCTGATTAGCTACATTACA
CGGAGGCAATATTAAGTGATCCCCCGCAATACTATGAGCTCTAGGCTTTATTTTCCTTTTTACCGTAGGA
GGCCTAACCGGTATTGTACTAGCAAACTCCTCACTAGATATCGTATTACACGATACATATTATGTCGTAG
CCCATTTTCATTACGTCTTGTCAATAGGGGCTGTCTTTGCTATTATGGGGGGCTTCATTCACTGATTTCC
CTTGTTCTCAGGTTATACTCTAGATGAAGTCTGCGCTAAAGCCCATTTTACTATTATATTTGTAGGTGTA
AATTTAACTTTCTTTCCACAACATTTTCTAGGTCTATCCGGAATACCTCGACGCTACTCTGACTACCCTG
ATGCCTACACCACATGAAATATTGTATCCTCTACAGGTTCTTTCATCTCCCTAGTAGCAATGTTATTAAT
AATTTACATAATCTGAGAAGCCTTCGCCTCAAAACGCAAAGTACTATTAATTGAACAGACCACTTATAAT
TTAGAGTGACTACATGGCTCCCCTCCACCATATCATACATTTGAAGAACCAACATTCATCAAAGTAAATA
AAAAAGGAAGGAATCGAACCCTCTGAGATTGGTTTCAAGCCAATCCTATAACCCCTATAACTTTTTCAAT
AAGATATTAGAAAAATTATTTCATAGCCTCGTCAAAGCTAAGTCATAGGATAAACCCTATATATCTTATA
TGGCACACCCAGTCCAACTAGGCCTACAAGATGCCACATCCCCCATCATAGAAGAACTAATTGCCTTTCA
CGATCATGCTTTTATAATCGTAGCTATAATTAGCTTCCTAGTTCTATATGTGTTATCATCAGTACTAACA
ACAAAATTAACTAGTATTAATATTACAGACGCTCAAGAGATAGAGACAATTTGAACCATCTTACCCGCAA
TTATCTTAGTCCTAATTGCTCTACCCTCTTTACGCATCCTTTACTTAACAGATGAAATTAATAATCCCTC
ATTCACTATTAAATCAATCGGACATCAGTGATACTGAACTTATGAGTATACAGACTATGGGGGCCTGATC
TTTAATTCTTATATACTCCCCTCACCATTCTTAAACCCAGGAGACCTACGACTTCTAGAAGTCGATAATC
GAGTAGTACTTCCAATTGAAGCCCCCGTACGTATAATAATTACATCCCAAGACGTTTTACACTCATGAAC
CATTCCCACATTAGGCCTAAAAACAGATGCGATTCCCGGACGCTTAAACCAAACAACATTTACTGCTATG
CGACCAGGTGTCTACTATGGACAATGCTCAGAGATCTGCGGCGCTAATCATAGTTTTATACCAATCGTCG
CAGAATTAATTCCACTAAAAATTTTTGAAATAGGACCTGTATTTACCTTATAAGTGTATTGAAATACATT
ATTTAAAAGATATTTAAAATATTAAGACTCACTGTATAGCTGCCACAGCATTAACCTTTTAAGTTAAAGA
TAGGAAAGATATTTTTCCTACAGTGAAATGCCTCAACTAAATACATCTACATGGTTTATTACTATTATTA
CCATGCTACCTACATTATATTTAATTATACAATTAAAATTACTAAACACAAATTATCATTTATTCCCATC
ACAAAAATTTTCTAATATTCAAATATTTAATAGCTCTTGACAACTAAAATGAACGAAAATTTATTTACCC
CATTCACAACCCCAACACTCCTAGGCCTACCTGCCGTAATACCTATTATTATGTTTCCCACACTACTATT
TCCAACCTCTAAGCATCTCATCAACAATCGACTTATTACTATTCAACAAAACCTAACTCAATTAATTCTA
AAACAAATAATAACAACACATAATACCAAAGGACAAACTTGATCCCTAATACTAATATCCCTAATTATTT
TTATTGCCACAACCAATCTCCTCGGACTCTTACCCCACTCGTTTACGCCCACCGCCCAGTTATCTATAAA
TTTAGCTATGGCAATTCCCCTATGAGCAGGCACGGTATTTACAGGTCTCCGCTTCAAAACTAAAAATTCC
TTAGCTCATTTCTTACCGCAAGGAACACCTACACCTCTTATCCCCATATTAGTAGTCATTGAAACTATTA
GCCTATTTATTCAACCAGTAGCCCTAGCCGTACGCCTGACCGCTAATATCACAGCAGGCCATCTACTCAT
ACACTTAATTGGAAGTGCCGCACTAGCACTAATAACCATAAATTTCCTTGCAACTTCACTAACTTTAATT
ATTCTAATGTTACTAACAATCCTAGAAATTGCAGTTGCCCTAATCCAAGCCTATGTTTTTACACTTCTAG
TAAGCCTCTATTTACACGATAATACCTAATGACTCACCAAGTCCACCCTTACCATATAGTTAAACCCAGC
CCATGGCCACTAACAGGAGCCTTCTCAGCTCTTCTAATAACATCTGGCCTAATTATATGATTCCACTTTC
ATTCCACCACTTTGCTAGCATTAGGATTACTGACCAACATATTAACAATATATCAGTGGTGACGCGACAT
TGTACGAGAAAGCACTTATCAAGGCCATCATACAACACCTGTCCAAAAAGGTCTCCGTTATGGAATAGTC
CTGTTCATTATTTCAGAAGTCTTCTTCTTTGCTGGATTCTTTTGAGCATTCTACCACTCAAGCCTTGCCC
CCACTCCACACTTAGGCGGACACTGACCACCAACAGGTATCACCCCGCTAAATCCCCTAGAAGTACCCCT
TCTAAATACCTCCGTACTACTCGCATCAGGAGTTACAATCACCTGAGCCCATCATAGCTTAATAGAGAGT
AGCCGAAAACAAATAATTCAAGCTTTGCTTATTACAATTCTATTAGGAATCTACTTCACACTCCTACAGA
TTTCAGAATACTATGATGCACCCTTTGCTATCTCTGATGGTATTTATGGATCAACATTCTTTGTCGCTAC
TGGTTTCCACGGACTTCACGTTATTATCGGTTCTACTTTTCTCACTGTTTGCTTTATTCGTCAACTACTA
TATCACTTTACATCAAACCACCATTTTGGCTTTGAAGCCGCCGCTTGATATTGACACTTCGTAGATGTTG
TCTGACTATTCCTTTACATTTCTATTTACTGATGAGGCTCCTATTCTTTTAGTATAAATAGTACAGCTGA
CTTCCAATTAGCTAGTTTTGATAATATTCAAAAAAGAATAATTAACCTAGTATTAGCTCTAACTGTCAAC
ACCCTTCTAACCCTACTACTAACAATCATCATATTCTGATTACCCCAACTTAACTCCTACACAGAAAAAG
CCAATCCCTACGAGTGTGGCTTTGACCCACTAAACCCCGCTCGCATTCCTTTCTCCATAAAATTTTTCCT
GGTTGCTATCACTTTCCTACTATTTGACTTAGAAATTGCCCTACTATTACCCTTGCCATGAGCCCTCCAA
ACAACAAATCTTCCTATAATAATTAAATCATCAATTATATTAATTACTATTTTAACCCTTGGCTTAGCCT
ATGAGTGAACTCAAAAAGGATTGGAATGAACTGAATTGGTAAGTAGTTTAAAGAAAACAAATGACTTCGA
CTCATTAGATTATGATAATCATACTAACCAAATGCCCATCATTTATATAAATATTATGCTAGCATTTAGC
ATCTCACTCCTAGGCATGTTAACTTACCGCTCACACCTAATATCATCCCTATTATGTCTAGAAGGAATAA
TATTATCACTATTTATTATAAGTACCCTCATAGCCCTAAATATACACTTTCCCCTAGCTAACATTGTACC
AATTGCCCTACTAGTGTTTGCCGCCTGTGAAGCGGCAGTGGGCCTAGCCTTATTAATTTCAATCTCAAAC
ACATATGGCCTAGACCACATTCATAATCTAAATCTACTTCAATGTTAAAAATAGTTTTTCCCACAATTAT
ACTATTACCAACAACATGATTTTCCAAAAACAATTTAATCTGAATTAATCTAACTATACATAGCTTAATT
ATTAGCCTTATCCCCCTTCTATTCTTTAATCAAACTAATAATAACCTCGTTAGTTATTCAACCTACCTAT
CCTCAGACCCACTAACAACACCTCTTCTAACATTAACTGCCTGGCTCCTACCTCTAATAATTATAGCAAG
TCAATATCATTTACATAACGAAAGCCCCTTACGAAAAAAACTTTATTTATCCATAATAATTTTCCTACAA
ATTTCTCTAATTACAACATTTATAGCTACAGAAATAATTTTATTCTATATCTCATTTGAAACCACCCTTA
TCCCTACCTTAATTATTATTACCCGATGAGGCAATCAGGCAGAACGCCTCAACGCAAGTACATATTTCCT
ATTCTATACACTAGCCGGTTCCCTCCCCTTGTTAATTATATTAATATATATACATAATAACTTAGGCTCA
TTAAACATTATACTACTAACACTTACAGCTCAAAAACTAACAGCCACCTGATGTCATAGCCTAACCTGAC
TAGCGTGCATAATAGCTTTCATAGTAAAAATACCACTATATGGTCTACACCTATGACTACCAAAAGCCCA
TGTCGAAGCCCCTATTGCCGGATCAATAGTCCTTGCTGCAGTACTTTTAAAATTAGGTGGTTATGGTATA
GTACGATTTACCTCAATCCTAAATCCTCTAACAGAGTATATAGCCTACCCATTCCTCATGCTATCTTTGT
GAGGCATAATCATAACAAGCTCAACCTGCCTTCGACAAACAGACCTTAAATCACTTATCGCATACTCCTC
CGTAAGCCACATAGCCCTGGTAATTATAGCTTCTCTAATTCAAACCCCCTGAAGCTTTACCGGCGCTGTC
GTACTTATAATTGCCCATGGTCTTACCTCATCAATACTATTCTGCTTAGCAAACTCAAACTACGAACGAA
CCCACAGCCGTATTATAATACTCTCTCGAGGACTTCAAACATTACTTCCACTAATAGCCTTTTGGTGGTT
TGTAGCAAACCTCACTAATCTAGCCCTACCTCCTACCATCAATTTAATCGGAGAATTACTAGTAGTAATA
ACTTCATTTTCTTGATCGCATATTACCATTATGCTTACAGGATTAAACATGTTAATTACTGCTATTTATT
CCCTATACATATTTACTATAACACAACGAGGAACACTTACCTCCCATATTATTAATATAAAACCCTCCTT
TACACGAGAAAATATACTAATATTTATACATATTTCTCCCATCGTCCTCCTATCCATTAACCCCGACATC
ATTATAGGCTTCACTCCTTGTAAATATAGTTTAACCAAAAACATTAGATTGTGAATCTAAACACAGAAGC
CCATTACTTCTTATTTACCGAGAAAGCTTGCAAGGACTGCTAACCCATGCCCCCGTACTTAACAAAACGG
CTATCTCAACTTTTAAAGGATAACAGTTATCCATTGGTCTTAGGAGCCAAAAATATTGGTGCAACTCCAA
ATAAAAGTAGCAAATGCATACCTCTATTGTTATACTAACCCTAACTTCTCTAACTCTCCCAGTTATTATA
ACCTTTGTTAAACCTAATAAAAATCACCTATATCCTAATTATGTAAAAACAACTATGATATTTGCCTTTA
TTATCAGCCTCCTCCCCATAACTTTATATATCCTTCTAGACCAAGACATTATTATCTCAAACTGACATTG
AACCACCATCCAATCATTAGAACTCACACTGAGCTTCAAACTAGATTACTTCTCAATATTATTCATCCCA
ATCGCATTATTTATTACCTGATGTATTATAGAGTTCTCATTATGATATATAAGCTCAGATCCAAATATTA
ACCAATTTTTTAAGTATCTCCTTACTTTTCTCATCACGATATTAATCTTAATTACCGCCAACAACCTATT
TCAACTTTTTATTGGATGAGAAGGTGTAGGGATTATATCCTTTCTATTAATCAGCTGATGACATTCTCGA
ACAGACGCTAACACAGCAGCCATCCAAGCAATCCTATATAACCGCATTGGCGATATTGGTTTCATCTTAG
CTATAGCATGATTTCTCCTCTATTACAATTCATGAGATTTTCAGCAAATATTTATCCTAGATTCTAACTC
AAACCTCCTACCATTAATAGGCCTCCTTCTAGCAGCAACAGGAAAATCAGCTCAACTAGGTCTTCACCCT
TGACTACCCTCAGCCATAGAAGGTCCAACCCCAGTTTCAGCTCTACTTCATTCTAGTACTATGGTGGTCG
CTGGAGTGTTTTTACTCATCCGCTTTTATCCTATAATAGAAAATAATATACTAATTCAAAGCTTTACATT
ATGCCTAGGAGCCATTACCACTATATTTATAGCAGTCTGTGCTTTAACACAAAATGATATTAAAAAGATT
GTAGCTTTCTCCACCTCTAGCCAACTAGGACTAATAATAGTTACTATTGGTATTAATCAACCACACCTAG
CATTCCTACATATTTGTACCCACGCTTTCTTTAAAGCCATATTATTTATTTGCTCTGGATCTATTATTCA
CAACCTAAACAACGAACAAGATATTCGAAAAATAGGAGGATTGCTTAAAATAATGCCCATTACTTCAACC
TCCCTAATCATCGGTAATCTAGCACTCACAGGCATACCCTTCCTTACAGGCTTCTACTCCAAAGACCTTA
TTATCGAAATCGCAAACACGTCATATACCAACGCCTGAGCCCTATCCATCACTCTTATTGCTACTTCCCT
AACAAGCAGCTATAGCACCCGAACTATCATCCTAGTACTAACAGGACAGCCTCGTTTTTCAACCTCAACT
CACATTAATGAAAATAATCCGGCTCTACTAAACCCAATAAAACGCCTAACACTAGGTAGTCTACTTGCAG
GATTCCTCATTACTAACAATATTATCCCCACGACACTCCCCCAACCAACCATACCATATTACCTAAAACT
TCTAGCCCTATGCATAACCGCCCTGGGTTTCCTAGTAGCCCTAGATCTAACGCTCATAACTAATAACCTT
AAAATAATAACCCCATCACATATATTCAAATTCTCTAACATATTAGGGTATTTTCCAACCACAATTCACC
GAGCAATTCCATATCAGAATTTAATCATAAGCCAAAACCTGGCTTTTCTCTTACTAGACTCAATCTGATT
AGAAAAATCAATGCCCAAAATAATTTCACACACCCATATCATCTCCTCTGTCATCGTAACCGCCCAAAAA
GGTATAATTAAGTTATATTTTCTCTCTTTCCTCATTCCCCTTATCCTGATCTCACTTCTAATAATATAAC
CTATTGCCTCGAGTAATCTCAATTACAATATATACACCAACAAACAATGTCCAACCAACAACCACTACCA
ATCAGCGCCCATAGTCATATAAAGCACCCGCACCAATAGAATCCTCACGAACTAACCCTGACCCCTCCCC
CTCAAAAATTATTCAACTCCCCATATTATTCAAACTAACTACCACTACTAACTCATCATAATTTAAGACT
CACAAAATTAACCCTACTTCCATTGCTAAACCCACTAGAAGACTACCCAACACCTCGAACCCCGAAACCC
ACGCTTCAGGGTATTCTTCAATAGCCATTGCAGTAGTATACCCAAAAACAACTATCATACCTCCCAAATA
AATTAAAAATATTATTAAACCTATATAAGTACCCCCATAGTTTAAAATAATTGCACAACCAATAACACCA
CTGACAATTAATGCCAAACCCCCATAAATAGGAGAAGGCTTAGAAGAAAAACCCACAAATCCCATAACTA
ACAATACACTTAACAAAAATAAAATATATGACATCGTTTTTACATAGACTTTAACCATGACCAATGACAT
GAAAAATCATCGTTGTTCTTCAACTATAAAAACTACTAATGATCCCTACACGTAAGTCTAACCCAATTAT
AAAACTAATTAATCACTCCTTTATCGATTTACCCACCCCATCAAACATCTCCATGTGATGGAATTTTGGT
TCCCTACTAGCAACCTGCTTAGTTTTACAAATTATTACTGGCCTATTCCTAGCAATACATTACTCACCAG
ATACTTCCTCCGCCTTCTCCTCAATCGCACATATCACTCGAGACGTAAACTATGGCTGAATTATTCGACA
TCTCCATGCTAACGGCGCTTCCATATTCTTCATCTGCCTATTTCTACACGTAGGTCGAGGCTTATATTAC
GGCTCATTTATTCTTCTAGAAACTTGAAACATTGGCATCGCACTTTTACTTATGCTTATAGCAACAGCCT
TTATAGGATATGTACTCCCATGAGGACAAATATCATTTTGAGGCGCTACAGTAATTACAAATCTATTATC
CGCAATCCCATATATCGGAACAAATCTTGTCCAATGAGTTTGAGGCGGGTATTCCATCGACAACCCAACC
CTTACACGATTTTTCACCCTTCACTTTACACTACCTTTCATTATTGCAGCCCTTACAATACTACACCTCC
TCTTTCTACACGAAACAGGATCAAACAATCCCTGCGGAATTTCCTCCGACTCCGATAAAATCCCCTTTCA
TCCCTATTATACAATTAAAGACGCGTTAGGCATAATCCTTCTTTTCCTTATCCTAATAATATTAGTATTA
TTTTCACCTGATCTCCTAAGCGACCCAGATAACTATATTCCAGCCAACCCACTAAACACTCCACCACACA
TCAAACCAGAGTGATATTTCCTATTTGCATATGCAATCCTACGATCAGTTCCTAATAAACTAGGAGGTGT
ATTAGCACTTCTCCTATCCATTCTCATCCTAACAATTATACCCCTACTACACAAATCTAAGCAACAAAGC
ATATCTTTTCGCCCGCTTAGTCAATTCCTACTATGACTCCTAATCACAATTCTAATAACCCTTACATGAA
TTGGAAGCCAACCGGTAAGCCAACCTTTCATTGCAATTGGCCAAGTAGCAGCCACGATATACTTCATCAC
AATCCTAATCTTAATACCACTAGCTTCCCTAATCGAAAACAACTTACTCAAATGAACCTGCCCTTGTAGT
ATAAACAAATACACCAGCCTTGTAAACTGGAAATGGCCCCCTACCCAAGGGCAACTCAGAAAGAAAGCAC
TTAACTTCACTACCAACACCCAAAATTGACGTTCTATTTAAACTACTTTCTGTATTCTAGGGGGTATAAT
CCTTAAAAACAATTAAGTATAATTTGGTTTATATGCCCCTATGTAATTCGTGCATTACTGTTAGTCCCCA
TGGATATTATATAGTACTATAAATGTTTTACCGTCCATAGGACATAAAATTACATATTTACCAGAAATTA
TTTTCAACATGCTTACAAGCAAGTATTATAAATGAATTTATCAACTATAGCACATATTATTCTAGCCTCC
AAAGCAATACCATAAAGCACTGGAATATCAACTAACACGATTATCCATTATCGTACATAGTACATTTTAT
TCTTGGTCGTACATAGTACATTACTATTGAGCATACCCAAACCAATCCTTGTCAATACGGATATTCTTGT
TCAATCAGGTGTCCCTTGTTCACCATCCTCCGTGAAATCAATATCCCGCACAAGAGTGCTACTCTCCTCG
CCCCGGGCCCATAAATCGTGGGGGTAACTATAAGTCCACACCTAAAGGGCATCTGGTTCCTACCTCAGGG
CCATGTATCTATAACCGCTCACACGTTCCCCTTAAATAAGACATCTCGATGGATCACGGGTCTATCACCC
TATTAACCAGTCACGGGAGCTCTCCATGCATTTGGTATCTTTTATCTCTGGTCTGCACGCGACCCCATTG
CAGAATGCTGGTCTCGCCACAATCAGTCCCGCAGCGCCTGTCTTTGATTCCTAGTTCATACCATTATTTA
CCGCACCTACGTTCCATAATCTAGCCCCGCATGAACCCTATAAGGTGTTATTTAATCCATGCTTGTAAGA
CATATAATATAACTAACCGCACACATCCACCACACCCTAATCCTCAGACCACAGCAAACTATACTCAAAC
CCCCCTTCCCCCCAACTTCGACCACCCCTTATAATTTGCCTTTGCCAAACCCCAAAAACAAAAGCTTGAC
ACCTAGCCGAAGTCTCACGTTTTATCTTTTGGGTGTGCACAACCCCAACTGTCATTCCCTCAACTAATAA
AAATTCATTATCCTTATTGCCCTTAATATTCTCGCACCCCCCCAACAACCCCCAAAGATAGCATTCACAC
CACTCAATACTCCGTTTATGTAGCTTAATATTTCCAAAGCAAGACACTGAAAATGCCTAGACGGGTCTAT
GAACCCCATAAACAAATAGGTTTGGTCC
