# Supplementary material for: Faecal DNA to the rescue: Shotgun sequencing of non-invasive samples reveals two subspecies of Southeast Asian primates to be Critically Endangered species
Source: Sci Rep. 2020 Jun 10;10:9396. doi: 10.1038/s41598-020-66007-8 (PMC7287133; doi:10.1038/s41598-020-66007-8)
Supplement: Supplementary file 3 — Supplementary Material 3. [file 41598_2020_66007_MOESM3_ESM.zip › bams_forsubmission/references/ESBL_1b_mitobim_assembly.fa]

>KU899140.1_bb_bb_bb
ttctccccctcttttcccaaatacttacacaacatcacactcatgcccttaccaccataa
ccgcaaagacagtactccacaactacatgctttcccgtttatgtagcttaatatatccaa
agcaagacactgaaaatgcctagacgggtctacagactccataaacaaataggtttggtc
ccggcctttctattaactcctagcaagattacacatgcaagcatcctcgctccagtgaag
acaccctgcaaatcaccatgattgaaaggagtaagtatcaagcacgctcaatgcagctca
agacactttgcttagccacacccccacgggagacagcagtgactaatatttagcaataaa
cgaaagtttaactaagctatgctattctagggttggtcaatttcgtgccagccaccgcgg
ccatacgattgacccgagctaatagacatcggcgtaaagagtgttttagacgtgcttaac
caaataaagctaaactactactaaactgtaaaatcctagttaatgtaaaacaaactacga
aagtggctttaaaaactctgaatacactatagctaagactcaaactgggattagacaccc
cactatgcttagccctaaacttcaataattgaaataacaaaactactcgccagaacacta
caagcaacagcttaaaactcaaaggacttggcggtgcttcataaccccctagaggagcct
gttccgtaatcgataaaccccgattcaccctaccatctctcgctcagcctatataccgcc
atcttcagcaaacctcaacaagagacgcaaagtaagcacaaacgcccacgcaaaaacgtt
aggtcaaggtgtagcttatgagctgggaaaaaatgggctacattttctacctcagaaaac
ctacgataactcttatgaaacctaggagtccaaggaggatttagcagtaaactaagaata
gagtgcttagttgaactaggccatgaagcacgcacacaccgcccgtcgctctcctcaaat
atatttaaggaacaatttagctaaataaaccaatatttatatagaggagataagtcgtaa
catggtaagtgtactggaaggtgcacttggataaatcaaggtatagctcaacacaaagca
tctggcttacacccggaagatatcaacaccacctgattgccttgagctaatactagccca
aaaatccctaaccaacactaataccacgcacatataaattaaatcattcacagatataaa
agtataggtgatagaaaatttactctggcgccatagagatagtaccgcaagggaaagatg
aaaaaaaaaaactaagcacaaaatagcaaggactcacccctgtaccttctgcattatgaa
ctaaccagagactatttcgcaaagagaactaaagccaactaccccgaaaccagacgagct
acccaaaaacagctaaaagagcacacccgtctatgtagcaaaatagtgggaagattttta
ggtagaggtgatacacctaacgagcctggtgatagctggttatccaagatagaatattag
ttcaactttaagcttacctacagaattattaatccccctgtaagcttaactgttagtcta
aagagggacagctctttagacattaggaaaaaaccttatatagagagtaaaaatttttaa
ctaccatagttggcctaaaagcagccatcaattaagaaagcgttcaagctcaacatcaac
tatctataaaaattctaaatatattactgaactcctcatatcacattggattaatctatt
atatcatagaagcaataatgctagcatcagtaacatgaataaattctcccatgcataagc
ctaaatcagatcgaaaacttcgctgatacctaacagcttaatactaacaactacaaacaa
gtcagtagtacctacactgttaatccaacacaggcatgctcttaaggaaaggttaaaaaa
agtaaaaggaactcggcaaatctaaccccgcctgtttaccaaaaacatcacctctagcat
tactagtattagaggcactgcctgcccagtgacacatgtttaacggccgcggtaccctga
ccgtgcaaaggtagcataatcacttgttctttaaatagggacttgtatgaatggcaacac
gagggtttaactgtctcttactttcaaccagtgaaattgacctgcccgtgaagaggcggg
cataaaataataagacgagaagaccctgtggagcttcaatttattaatgcaatcaccaca
acataaacccacgggctcaacacaccccgtcactgcattaaaaattttggttggggtgac
ctcggagcataactaaacctccgaaaaactaaaccaagactacacaagtcaaagcaaatc
cgcctacattgacccaataacttgatcaacggaaaaagttaccccagggataacagcgca
atcctatttcagagttcatatcgacaatagggtttacgacctcgatgttggatcaggaca
tcctaatggtgcagcagctatcaagggttcgtttgttcaacgattaaagtcctacgtgat
ctgagttcagaccggagcaatccaggtcggtttctatctattctacatttctccctgtac
gaaaggacaagagaaatagagcctacttcacaaagtgccctcctcccataaatgacctaa
tctcaatttaacaaaaaccacacatatgacccaagaacagggattgttaagatggcagag
cccggtaattgcataagacttaaaactttataatcagaggttcaactcctcttcttagca
ttatgttcacaattaatcttctacttatcattttacccaccatagctgccatagcatttc
tcacgctcaccgaacgaaaactattaggctacatacaattacgcaaagggcctaacattg
taggcccctacggactactacaacccttcgccgatgcaataaaactcttcaccaaagaac
ccctaaaacccctaacctccactacgaccctatatattattgcaccaaccctggccttta
ccattgccctcctcttatgaataccccttcctatacccaactctctaatcaaccttaatc
tagggcttttatttatcttagccatatcaagtttaactgttcactctatcttatgatcag
gatgagcatcaaattcaaactatgcattaatcggagcactacgagcagtagcccaaacaa
tctcatatgaagtaaccatagccattattctattgtcaattctattaataagcggctcat
tcaatctccacgcacttattacaacacaagaaaacctttgacttctcctaccatcatgac
ctctagcaataatatgatttacttccacattagcagagaccaatcgagctccctttgacc
taacagaaggagaatcagaactagtttcaggctttaacattgaatacgcagcaggcccat
ttgccctcttctttatagctgagtatataaatattattataataaatgccctaacaacta
caatttttctaggtacactatatccaatccactcaccagagctattcacaacatgtttta
tcaccaaaacactcctcttaacttccctatttctatgaattcgagcaacctacccacgat
tccgctatgaccaacttatacacttactatgaaaaaattttcttccacttacattagcat
tcctcatatgatacacagcaatacccattacaatctccggcatcccccctcaaaactaga
aatatgtctgataaaagagttactttgatagagtaaataatagaggcacttaatcctctt
atttctagaatcataggcattgaacctacccctgagaattcaaatttctccgtgctacct
attacactctattctacagtaaggtcagctaaataagctatcgggcccataccccgaaaa
tgttggttatatccttcccgtactaattaacccactagctcaacttattatttattctac
cataattttaggcaccctaatcacatcactaagctcccactgattcctagcctgaacagg
cctagaaataaatatattagcttttacttcaattctaattaaaaaaacaaattctcgctc
cacagaagctgctactaaatatttccttgtacaatccactgcatctataattctcataat
agcaattatacataataatatataccccggacaatgagccataactaataacattaatca
actctcatccctaattataacaatagcccttgctataaaactaggaatagctcctttcca
cttctgaattccagaagtcacccaaggaacacccctaatacccggcctgcttctactcac
atgacaaaaattagcccctatctcaattatgtaccaaatttacccctcaattaatacgaa
tattctcctaactctatcaattctatccatcatagtaggcagttgaggaggcctcaacca
aacacaactacgtaaaatcctagcatattcttcaattacacatataggctgaatgataac
aacactaacatataacccaaatattacaattttttatttacttatatatattatcttaac
aaccactgcatttctagccctaaacctaaactcaaatactacagccctaatattatcaca
aacctgaaacaaactcacctggctaatgccactaatagcatccactcttctatccatagg
aggcctacccccactaaccggttttttacccaaatgagttaccattcaagaactcacaaa
aaataataactttatcatgccaactattataatcgccatagccctactcaacttatactt
ttacctacgcctagtctatattacctccataacattactccccacatccaataatgcaaa
aataaaatgacacttcgaaaatacaaaacccatacctctaatagcccctcttattatcct
cactacccttctcttaccaatatctacaacagccctgaacattccctagaaatttaggtt
aagcatagaccaaaagccttcaaagctctcagtaagttaaataaacttaatttctgagac
acgttaaggactgcaaaattctactctgcatcaactgaacgcaaatcaattgctttaatt
aagctaagcccttactagattaatgggatttaaacccacaaaaacttagttaacagctaa
ataccctaatcaactggctttaatctacttctcccgccgcgggaaaaaaaaggcgggaga
agccccggcagaaatctagactgctcctttgaatttgcaattcaacatgaaattcacctc
ggggctggtaaaaagagggctcaacctctgttcttagatttacagcctaatgcttactca
gccattttacctcctcttttatcacctatgctcattaaccgctggctattctctacaaat
cataaagatattgggactttgtatctgctatttggagcatgagctggaactatgggtatg
gctataagccttcttattcgagccgaactaggccaacccggtaatctactaggcaatgac
catatttataatgttatcgttacagcccatgcattcgttataattttcttcatagttata
cctattataattggaggcttcgggaactgactagtgcctctgataattggtgctcctgac
atagcattcccccgtttaaataatataagtttctggcttcttccaccatcattcctactt
cttatcgcttcggccatagtagaagccggtgccggaacaggttggacagtctatccccct
ttagcaggaaatttatctcacccaggagcctccgtagacttaactatcttctcacttcat
ctagcaggcatttcttctattttaggtgctattaatttcatcacaaccattatcaatata
aaatcccctgcagtatctcaataccaaacccccttatttgtgtgatcagtcctaattaca
gcagtcttactactcctatccctacccgtactagccgcaggcattacaatgctactaaca
gaccgcaatctcaatactactttctttgatcctgcaggagggggagaccctatcctatat
caacacttattttgattctttggtcaccctgaagtctacatccttattcttcctggcttt
ggaataatctcccacattgtaacatactattctggaaaaaaagaaccattcgggtacata
ggtatagtctgagctataatgtcaattgggtttctaggctttattgtgtgagctcaccat
atatttacagttggcatagacgtagatacacgggcctattttacctctgctactataatt
attgcaattccaactggcgttaaagtctttagctgattagccacattacacggaggcaat
attaaatgatcccctgcaatactctgagctctaggctttattttcctttttaccgtggga
ggcctaaccggtattgtactagcaaactcctcactagatatcgtattacatgatacatac
tatgtcgtagcccattttcactacgtcttgtcaataggggctgtctttgctattatggga
ggcttcattcactgatttcccctgttctcaggctatactctagatcaagtctgcgctaaa
gcccattttactatcatatttgtaggcgtaaatttaactttctttccacaacattttcta
ggtctatctggaatacctcgacgctactctgattatcccgatgcctataccacatgaaat
attgtatcatctgcaggttctttcatttccctagtagcaatactatttataatttatata
atctgagaagccttcgcctcaaaacgtaaagtactattaattgaacagcccacttataat
ttagagtgactgcatggctcccctccaccatatcatacatttgaagaaccagcattcatc
aaagtaaataaaaaaggaaggaatcgaaccctctgagattggtttcaagccaatcctata
acccctataactttttcaataagatattagaaaaactatttcatagccttgtcaaagcta
agttataggataaaccctatatatcttatatggcccacccagtccaactaggcctacaag
atgctacatcccctatcatagaagaactaattgcctttcacgatcatgcttttataatcg
tatctctaattagcttcctagttctatacgtactatcatcagtgttaacaacaaaattaa
ctagtactaatattacagacgctcaagagatagagactatttgaaccatcttacccgcaa
ttatcctagtcttaattgccttaccctctttacgcatcctttacttaacagatgaaatta
ataatccctcattcactatcaaatcaattggacatcaatgatactgaacttatgaatata
cagactatggaggcctaatctttaattcttatatacttccctcactattcttaaacccag
gagacctgcgacttctagaagtcgataatcgagtagtactcccaattgaagcccctgtac
gtataataattacatcccaagacgtcttacactcatgaaccattcccacattaggcctaa
aaacagatgcaattccaggacgcttaaaccaaacaacatttactgctatacgaccaggtg
tctactacggacaatgctcagaaatctgcggtgctaaccatagttttataccaattgtcg
cagaattaattccactaaaaatttttgaaataggacctgtattcaccttatagatgtatt
gagatatatcatttaaaaaacatttaaaatattaaaacccactgtatagctgccacagca
ttaaccttttaagttaaagataggaaagatattttcctacagtgaaatgcctcaactaaa
tacgtctacatggtttattactattattaccatgctacctacattatatctaattataca
attaaaactactaaatacaaattatcatttactcccatcacaaaaaatatctaatgtacg
aatattcaatacctcttgacaactaaaatgaacgaaaatttatttaccccattcacaacc
ccaacactcctaggcctacccactgtaatacctattattatatttcctatattattattt
ccaacctctaaacatctcatcaacaatcgacttattactattcaacaaaacttaactcaa
ttagttctaaaacaaataataacaactcataacaccaaaggacaaacttgatccctaata
ctaatatctctaattatttttattgctataaccaatctcctcggactcttaccctactca
tttacgcccaccgcccagttatctatgaacttagccatggcaatccccttgtgagcaggt
acagtatttataggtctccgcttcaaaaccaaaagttccttagctcatttcttaccacaa
ggaacacctacacctcttatccccatattagtaatcattgaaactatcagcctatttatt
caaccaatagccctagctgtacgcctgactgctaatatcacagcaggccatctgctcata
cacctaattggaaatgccgcactagcactaatagccataaacttcctcgcaacttcactg
actttaatcctcctaatattgctaacaattctagaaattgcagttgccctaatccaagcc
tatgtttttacacttctagtaagcctctacctacacgataacacctaatgacccatcaag
tccacccttatcatatagttaaaccaagcccatggccactaacaggagccttctcagctc
ttctaataacatccggcctaatcatgtgatttcactttcattctaccaccctgctaacac
taggattactaaccaatatattaacaatatatcaatggtgacgcgacattgtacgagaaa
gcacctatcaaggccaccatacaacacctgtccaaaaaggtctccgttatggaatagtcc
tgtttattatttcagaaattttcttctttgctggattcttttgagcattctaccactcaa
gccttgcccctaccccacacttaggcggacactgaccaccaacaggtattaccccactaa
atcccctagaagtaccccttctaaatacctctgtactactcgcatcaggagttacaatca
cctgagctcatcatagcttaatagaaagtaaccgaaaacaaataattcaagctttactta
ttacaattctattaggaatttactttacccttctacagatttcagagtactatgaagcac
ccttcgctatctctgacggtatttatggctcaacattctttgtcgctactggcttccacg
gacttcacgttattattggctctacatttctcactgtctgctttattcgtcaactattat
atcactttacatcaaatcaccactttggctttgaagccgccgcttgatattgacacttcg
tagatgttgtctgactattcctctacatttctatttactgatgaggctcctattctttta
gtataagtagtacagctaacttccaattagctagttttgataatattcaaaaaagaataa
ttaacttaatattagctctaacagttaacacccttctaaccctactattaacagtcatca
tattctgattacctcaacttaacacctatacagaaaaagccaacccctacgagtgtggct
ttgacccactaaattccgctcgcattcctttctccttaaaatttttcctagttgctatca
cttttttactatttgacctagagattgccctactattacccctgccatgagccctccaaa
caacaaatcttcctataataattaaatcatcaattatattaattactatcttaacccttg
gcttagcctatgagtgaactcaaaaggggttggagtgaactgaattggtaagtagtttaa
ataaaacaaatgatttcgactcattagattatgataatcatactaaccaaatgcccatca
tttatataaatattatactagcatttagcatctcacttctaggcatattaacttaccgct
cacacctaatatcatccctattatgcctagaaggaataatactatcactatttattataa
gtaccctcatagccctaaatatacatttcccactagctaacattgtaccaattgccctac
tagtgtttgctgcctgtgaggcagcagtgggccttgccttgttaatttcaatctcaaaca
catatggcctagatcacattcataacctaaatctgcttcaatgctaaaaatagtttttcc
cacaattatactactaccaacaacatgattttccaaaaacaatataatctgaattaatct
aactatacatagcttaattattagccttattccccttctattctttaatcaaactaataa
taatctcgttagttattcaacctacttatcctcagacccactaacaacacctcttctaat
attaactgcctgacttctacctctaatagttatagcaagtcaatatcatttacataatga
aagccccttacgaaaaaaactttatctatccataataatcttactacaaatttccctaat
tacaacatttatggccacagaaataattctattctatatcttatttgaaaccacccttat
ccctaccttaattattattacccgatgaggtaatcaggcagaacgcctcaacgcaagtac
atatttcctattttatacattagccggttctctccccttattaattatattaatatatat
acataataatttaggctcattaaacatcatactactaacaattacagctcaaaaactaac
agctacttgatgtcatagcctaacctgactagcatgcataatagccttcatagtaaaaat
accattatatggtctacacctatgattaccaaaagctcacgtcgaagcccctattgccgg
atcaatagtccttgctgcagtacttttaaaattaggtggttatggtataatacgatttac
ctcaatccttaaccctctaacagagtatatagcctacccattcctcatactatctttgtg
aggcataatcataacaagctcaacctgccttcgacaaacggaccttaaatcacttatcgc
atattcctcagtaagccacatagccctggtaatcatagcttctctcattcaaaccccctg
aagctttaccggcgctatcgtacttataattgcccacggtcttacctcatcaatactatt
ctgtttagcaaactcaaactacgaacgaacccacagtcgcattataatactctctcgagg
acttcaaaccttatttccactaatagccttctggtgatttgtagcaaacctcactaatct
agccctacctcctaccatcaatttaattggagaactactagtagtaatgacttcattttc
ttgatcacatattaccattatgcttacaggactaaacatgttaattactgccctttattc
cctatatatatttactacaacacaacgaggagcacttacctcccatatcatcaatataaa
gccttcctttacacgagaaaatatactaatatttatacatatttcccccatcattctcct
atccattaatcccgacattattataggcttcactccttgtaaatatagtttaaccaaaaa
cattagattgtgaatctaaacatagaagcccatcacttcttatttaccgagaaagcttgc
aaggactgctaatccatgcccccgtacttaacaaaacggctatctcaacttttaaaggat
aacagctatccattggccttaggagccaaaaatattggtgcaactccaaataaaagtaat
aaatgcatacctccattgttatactagttctaacttctctaaccctcccaattattataa
cccttgttaaacctaataaaaattacctgtatcccaattatgtaaaaacaactatgatat
ttgccttcattatcagcctcctccccacaactttatacatctttctagaccaagacatta
ttatctcaaattgacattgaaccactatccagtcattagaacttacattaagcttcaaac
tagactacttttcaatattatttatcccaatcgcattatttattacctgatgtattatag
agttctcattatgatatataagctcagacccaaatatcaaccaattttttaagtatctcc
tcatctttcttattacaatattaatcttaattaccgccaacaatctatttcaacttttta
ttggatgagaaggtgtaggaattatatccttcctgctaatcagctgatgacattctcgaa
cagacgctaacacagcagctatccaagcaatcctatataaccgcattggcgatattggtt
ttgtcttagctatagcatgatttctctttcactataattcatgagactttcaacaaatat
ttatactagattctaactcaaatcttctaccactaataggcctccttctagcagcaacag
gaaaatcagctcaactaggccttcacccttgactaccctcagctatagaaggtccaaccc
cagtttcagccctacttcattccagcactatagtggtcgctggagtgtttctacttatcc
gctttcatcctataatagaaaataatgtattaattcaaagctttacattatgcctaggag
ccattaccactatatttatagcaatctgcgctttaacacaaaatgatattaaaaaaatcg
tagctttctccacctctagccaactaggactaataatagttactattggtattaatcaac
cacacctagcgtttctacatatttgtacccacgccttctttaaagccatattatttattt
gctccgggtctattattcacaacttaaacaatgaacaagatattcgaaaaataggagggt
tatttaaaacaatgcccattacttcaaccgccctaatcattggtaacctagcactcacag
gcatacccttccttacaggcttctactccaaagaccttattatcgaaactgcaaacacgt
catataccaacgcctgagccctatccaccactcttatcgccacctccctaacaagcagct
atagcacccgaactattatcctaacactaacaggacagcctcgtttttcaacctcaatcc
atattaatgaaaataacccggctctgctaaatccaataaaacgcctaacactgggtagtc
tacttgcaggattcctcattactaataatatcacccccacgacacccccccaactaacca
taccttattacctaaaacttctagccctatgcgtaaccaccctaggtttcctaatagccc
tagacctaatattcataactaataatctcaaaataataaccccatcacatatattcaaat
tctctaatatattaggatattttccaaccacaattcaccgagcaatcccatatcaaaatt
taatcataagccaaaacctggccttcctcttactagactcaatctgattagaaaagtcaa
tacccaaaataatttcatatacccatatcgcttcctccgtcatcacaaccacccaaaaag
gtataattaaattatattttctctctttcctcatcccccttatcctaattccacttatag
taatataatctattgcctcgagtaatctcaattacaatatatacaccaacaaacaatgtc
caaccaacaaccactaccaaccaacgcccataatcatataaagcacctgcaccaatagaa
tcctcacgaattatccctgacccttccccctcaaaaattattcagctccccatattattc
aaactgactaccactactagttcatcataatctaaaattcataaaattaaccctacttcc
attgctagacccactaaaagactactcaacacctcaaaccctgaaacccacgcttcaggg
tattcttcaatagccattgcagtagtatacccaaaaacaaccatcatacctcccaaataa
attaaaaatatcattaaacctatataagtacccccataacttaaaataatcgcacaacca
ataataccactaacaattaatgccaaacccccataaataggagaaggcttagaagaaaaa
cctacaaatcccataactaacagtacacttaacaaaaataaagtatatgacatcgtttct
acatagactttaaccatgaccaatgacatgaaaaatcatcgttgttcttcaactataaaa
accactaatgatccatacacgtaaatccaacccaattataaaattaattaatcactccct
tatcgatttacccaccccgtcaaacatctccatatgatggaattttggttccctattagc
aacctgcttaattctacaaattattactggcctatttttagcaatacattattcaccaga
tatttcctctgccttctcctcaatcgcacatatcattcgagatgtaaactatggctgaat
tattcgatatcttcatgctaacggcgcttccatatttttcatctgcctattcttacacgt
aggtcgtggcttatattatggctcatttattcttctagaaacttgaaacatcggcatcgc
acttttacttatagttatagcaacggccttcataggatatgtactcccatgaggacaaat
atccttttgaggtgctacagtaattacaaacctgttatccgcaatcccatatatcggaac
aaaccttgtccaatgagtttgaggcgggtactctatcgataacccaacccttacacgatt
tttcaccctccactttacactacctttcattattgcagccctcacaatactacacctcct
ctttctacacgaaacaggatcaaataatccctgcggaatttcctccgactccgataaaat
tcctttccacccctactatacaatcaaagacgcgttaggcataatccttcttttccttat
cctaataatactagtattattttcacccgaccttctaagcgacccagataattatacccc
agccaacccactaaacactccaccacacattaaaccagaatggtatttcctatttgcata
tgcaatcctacgatcagttcctaataaactagggggtgtgttagcacttctcctgtccat
tcttattctagcaattatgcctctactacataaatctaaacaacaaagcatatctttccg
cccactcagccaattcctactatgactcctagtcacaattctactaactcttacatgaat
tggaagccaaccggtaaaccaacctttcattataattggccaagtagcagccataatata
tttcaccacaatcctaatcttaataccattagcctctctaatcgaaaataacttactcaa
atgaacctgcccttgtagtataagcaaatacaccagtcttgtaaactggaaatggacccc
ctccccagggcaactcagaaagaaagcacttaacttcaccaccaacacccaaaattgacg
ttctatttaaactactttctgtattctagggggtacaacctttaaaaacaattcaagtac
aatatggtttatatgcccctatgtaattcgtgcattaatgtttgtccccatggatattat
atagtactataaatgttttaccgtccataagacatgaaattacatatttactaaatattg
ttcttaacatgcttacaagcaagtattataagtggatatatcaactgtaatacatattat
tctagcctccaaagcaatactacaaagcacatggatatcaactaacacgattatccatta
ccgtacatagtacattctattcttggtcgtacatagtacatcactattgagcatacccaa
actaacccttatcaatacggatattcttgttcaattaggtgtcccttgttcaccatcctc
cgtgaaatcaatatcccgcacaagagtgctactctcctcgccccgggcccataaatcgtg
ggggtaactataaatccacacctaaagggcatctggttcctacctcaaggccatgtaact
ataaccgctcacacgttccccttaaataagacatctcgatggatcacgggtctatcaccc
tattaaccagtcacgggagctctccatgcatttggtatcttttatctctggtctgcacgc
gaccccattgcagtatgctggtctcgccacaatcagtcccgcagcgcctgtctttgattc
ctagtccataccattattaaccgcacctacgttccataatctagccccgcatgaacccta
taaggtgttatttaatccatgcttgtaagacatacaatataactaaccgcacacatccac
cacaccctaatcctcagaccacagcaaactatactcaaaccccccctccccccaacttcg
accaccccatataatttgcctttgccaaaccccaaaaacaaaagcctgacacctagccga
agtctcacgttttatcttttgggtgtgcacaaccccaactgtcattccctcaactaacaa
aaattcattatccttattgcccttgataccctcgtaccctccccaacaacccccaaagat
agcattcacaccactcagcgccccgtttatgtagcttaatatatccaaagcaaggcactg
aaaatgcctagacgggtctacagactccataaacaaataggtttggtcccggcctttcta
ttaactcctagcaagattacacatgcaagcatcctcgctccagtgaagacaccctgcaaa
tcaccatgattgaaaggagtaagtatcaagcacgtgcaaggaagctcaaaacactttgct
cagccac
