# Supplementary material for: Faecal DNA to the rescue: Shotgun sequencing of non-invasive samples reveals two subspecies of Southeast Asian primates to be Critically Endangered species
Source: Sci Rep. 2020 Jun 10;10:9396. doi: 10.1038/s41598-020-66007-8 (PMC7287133; doi:10.1038/s41598-020-66007-8)
Supplement: Supplementary file 3 — Supplementary Material 3. [file 41598_2020_66007_MOESM3_ESM.zip › bams_forsubmission/readme]

One reference genome was reconstructed for Presbytis femoralis femoralis (BLM5), Presbytis femoralis percura (ESBL-1b) and Presbytis siamensis cf. cana (Pres2). Reads for all samples for the subspecies were mapped to the the corresponding reference mitogenome and the mitogenomes in the GenBank file are obtained after variant calling based on these mappings. This led to improvement of the base-calls of mitogenome of BLM5 which was initially reconstructed as part of Srivathsan et al. (2016): KU899140.1 using MITObim only.

There are 3 corrections that were done prior to GenBank submission

1. The initial assembly of BLM5 has a partial section of 12S in the terminal end. Given the circular nature of mitochondrial genome, the sequence was edited to bring this to the start of the genome to get a complete 12S sequence. In order to ensure this modification is correct, reads were also mapped to the modified genome for BLM5. Besides confirming that this is a complete genome, the second mapping helped in validating the base-calls at the very end of the sequence. We have provided both BAM files and references for BLM5 here.

2. The initial mitogenome assembly for ESBL-1b, is 16,867 bp. The region 168-16715 bp was accepted as the final mitochondrial genome. This is because initial assembly  repeats a part of 12S on the terminal section of the genome, and part of d-loop at the start of the genome, as the mitogenome is circular. These regions were excluded as they had low coverage and showed possible errors in base-calls as can be seen by the mappings.

3. Similar to ESBL-1b, the repeated sections were moved from Pres2 assembly (16,654 bp initial assembly) and the mitogenome was trimmed to 61-16618 bp.

REFERENCES GENOMES:
BLM5_pres.sam.bam.sorted.bam to BLM5_reference_initial_for_mapping.fa
BLM5_complete12s.sam.sorted.bam to BLM5_reference_12scomplete.fa
ESBL-1b_paired_mito.sorted.bam to ESBL_1b_mitobim_assembly.fa
Pres2_mitobim.sorted.bam to Pres2_mitobim_assembly.fa


Other Genomes
BLM1_pres.sam.bam.sorted.bam to BLM5_reference_initial_for_mapping.fa 
BLM2_pres.sam.bam.sorted.bam to BLM5_reference_initial_for_mapping.fa
BLM3_pres.sam.bam.sorted.bam to BLM5_reference_initial_for_mapping.fa
BLM4_pres.sam.bam.sorted.bam to BLM5_reference_initial_for_mapping.fa
BLM6_pres.sam.bam.sorted.bam to BLM5_reference_initial_for_mapping.fa
ESBL-5_paired_mito.sorted.bam to ESBL_1b_mitobim_assembly.fa
ESBL-6a_paired_mito.sorted.bam to ESBL_1b_mitobim_assembly.fa
ESBL-8b_paired_mito.sorted.bam to ESBL_1b_mitobim_assembly.fa
